# Supplementary material for: Effects of laboratory domestication on the rodent gut microbiome
Source: ISME Commun. 2021 Sep 17;1:49. doi: 10.1038/s43705-021-00053-9 (PMC9723573; doi:10.1038/s43705-021-00053-9)
Supplement: Supplementary file 2 — Supplementary tables [file 43705_2021_53_MOESM2_ESM.xlsx]

## Sheet: Home
Effects of laboratory domestication on the rodent gut microbiome
Kate L. Bowerman1, Sarah C. L. Knowles2, Janette E. Bradley3, Laima Baltrūnaitė4, Michael D. J. Lynch5, Kathryn M. Jones6, Philip Hugenholtz1
1Australian Centre for Ecogenomics, School of Chemistry and Molecular Biosciences, The University of Queensland, Queensland, Australia.
2Department of Zoology, University of Oxford, Oxford, UK
3School of Life Sciences, University of Nottingham, Nottingham, UK
4Nature Research Centre, Akademijos Str. 2, Vilnius, Lithuania
5Department of Biology, University of Waterloo, Ontario, Canada
6Department of Biological Science, Florida State University, Florida, USA
Supplementary Tables
Supplementay Table 1. Host species within study
Supplementary Table 2. Metagenome samples included in study
Supplementary Table 3. Genomes included wihtin species level read mapping
Supplementary Table 4. Accession numbers of genes used in rodent phylogeny
Supplementary Table 5. Species presence across rodent hosts (presence = >500 reads mapped plus >0.01 covered fraction in at least 1 sample per host)
Supplementary Table 6. Species identified within a single rodent host species, family or genus (presence = >500 reads mapped plus >0.01 covered fraction in at least 1 sample per host)
Supplementary Table 7. Rodent faecal sample diversity metrics
Supplementary Table 8. Mus musculus domesticus faecal sample diversity metrics
Supplementary Table 9. Genomes enriched in either wild or laboratory mice
Supplementary Table 10. Presence of Helicobacteraceae across laboratory and wild mice
Supplementary Table 11. CAZy annotations identified as discriminatory between genomes enriched in laboratory or wild mice
Supplementary Table 12. KEGG annotations identified as discriminatory between genomes enriched in laboratory or wild mice
Supplementary Table 13. Pfam annotations identified as discriminatory between genomes enriched in laboratory or wild mice
Supplementary Table 14. Genomes enriched in either wild or laboratory Microtus voles
Supplementary Table 15. Genomes enriched in either wild or laboratory Murinae hosts (faecal samples)
Supplementary Table 16. Genomes enriched in either wild or laboratory hosts (faecal samples)
Supplementary Table 17. Functional annotations discriminating genomes enriched in either wild or laboratory Murinae hosts (faecal samples)
Supplementary Table 18. Functional annotations discriminating genomes enriched in either wild or laboratory hosts (faecal samples)
Supplementary Table 19. Genomes enriched in either wild or laboratory hosts (cecal samples)
Supplementary Table 20. CAZy annotations identified as discriminatory between genomes enriched in laboratory or wild host cecal samples
Supplementary Table 21. KEGG annotations identified as discriminatory between genomes enriched in laboratory or wild host cecal samples
Supplementary Table 22. Pfam annotations identified as discriminatory between genomes enriched in laboratory or wild host cecal samples
Supplementary Table 23. Cell envelope-associated annotations for genomes with ≥500 reads across ≥0.01 breadth of genome
Supplementary Table 24. Inferred gain and loss events in laboratory mice based on faecal or cecal samples including genomes with ≥500 reads across ≥0.01 breadth of genome in ≥1 sample per group
Supplementary Table 25. Family level summary of inferred gain and loss events in laboratory mice based on faecal or cecal samples including genomes with ≥500 reads across ≥0.01 breadth of genome in ≥1 sample per group
Supplementary Table 26. Muribaculaceae alpha-diversity metrics
Supplementary Table 27. Muribaculaceae alpha-diversity metrics - laboratory mouse strains
Supplementary Table 28. Muribaculaceae species presence across laboratory and wild mouse faecal and cecal samples
Supplementary Table 29. Family level relative abundance of cecal samples from additional projects
Supplementary Table 30. Enriched CAZy annotations between Muribaculaceae species present in laboratory and wild mice and voles
Supplementary Table 31. Enriched CAZy annotations between Muribaculaceae species present in laboratory or wild mice
Supplementary Table 32. Enriched CAZy annotations between Muribaculaceae species present in laboratory or wild Murinae hosts
Supplementary Table 33. Enriched CAZy annotations between Muribaculaceae species present in laboratory or wild vole hosts
Supplementary Table 34. Enriched CAZy annotations between Muribaculaceae species present in wild Murinae or vole hosts

## Sheet: SuppTable 1
Supplementay Table 1. Host species within study
Home						NCBI Taxonomy					Samples
Species	Common name	Population	Genome available?	Genome reference	Alternative genomes	Order	Suborder	Unknown	Family	Subfamily	Laboratory	Captive	Wild*	Assembly method	Source	BioProject	Reference
Microtus agrestis	Field vole	Wild	Yes	GCA_001305995.1		Rodentia	Myomorpha	Muroidea	Cricetidae	Arvicolinae			21	Per-sample	This study
Microtus arvalis	Common vole	Wild	No		Microtus ochrogaster & Microtus agrestis	Rodentia	Myomorpha	Muroidea	Cricetidae	Arvicolinae			19	Per-sample	This study
Microtus ochrogaster	Prairie vole	Lab	Yes	GCF_000317375.1		Rodentia	Myomorpha	Muroidea	Cricetidae	Arvicolinae	8			Per-sample	Public	PRJNA449069	Donovan M, Lynch MDJ, Mackey CS, Platt GN, Washburn BK, Vera DL, et al. Metagenome-assembled genome sequences of five strains from the Microtus ochrogaster (prairie vole) fecal microbiome. Microbiology Resource Announcements. 2020; 9:e01310-19.
Microtus oeconomus	Root vole	Wild	No		Microtus ochrogaster & Microtus agrestis	Rodentia	Myomorpha	Muroidea	Cricetidae	Arvicolinae			15	Per-sample	This study
Myodes glareolus	Bank vole	Wild	Yes	GCA_001305785.1		Rodentia	Myomorpha	Muroidea	Cricetidae	Arvicolinae			17	Per-sample	This study
Neotoma albigula	White-throated woodrat	Wild	No		Neotoma lepida (GCA_001675575.1)	Rodentia	Myomorpha	Muroidea	Cricetidae	Neotominae	8		4	Co-assembly of wild samples	Public	PRJNA336354 & PRJEB15421	Kohl KD, Oakeson KF, Orr TJ, Miller AW, Forbey JS, Phillips CD, et al. Metagenomic sequencing provides insights into microbial detoxification in the guts of small mammalian herbivores (Neotoma spp.). FEMS Microbiology Ecology. 2018; 94 & N/A
Neotoma lepida	Desert woodrat					Rodentia	Myomorpha	Muroidea	Cricetidae	Neotominae			3	Co-assembly	Public	MG‐RAST Project 9847	Kohl KD, Weiss RB, Cox J, Dale C, Denise Dearing M. Gut microbes of mammalian herbivores facilitate intake of plant toxins. Ecology Letters. 2014; 17:1238-46
Neotoma stephensi	Stephen's woodrat	Wild	No		Neotoma lepida (GCA_001675575.1)	Rodentia	Myomorpha	Muroidea	Cricetidae	Neotominae			8	Co-assembly	Public	PRJNA336354	Kohl KD, Oakeson KF, Orr TJ, Miller AW, Forbey JS, Phillips CD, et al. Metagenomic sequencing provides insights into microbial detoxification in the guts of small mammalian herbivores (Neotoma spp.). FEMS Microbiology Ecology. 2018; 94
Apodemus agrarius	Striped field mouse	Wild	No		Apodemus speciosus (GCA_002335545.1) & Apodemus sylvaticus (GCA_001305905.1)	Rodentia	Myomorpha	Muroidea	Muridae	Murinae			16	Per-sample	This study
Apodemus flavicollis	Yellow-necked field mouse	Wild	No		Apodemus speciosus (GCA_002335545.1) & Apodemus sylvaticus (GCA_001305905.1)	Rodentia	Myomorpha	Muroidea	Muridae	Murinae			22	Per-sample	This study
Mus musculus domesticus	House mouse	Lab & wild	Yes	GCF_000001635.26		Rodentia	Myomorpha	Muroidea	Muridae	Murinae	217		90	Per-sample	Public & this study	PRJEB7759, PRJEB32890, PRJNA390686, PRJNA540893	Xiao L, Feng Q, Liang S, Sonne SB, Xia Z, Qiu X, et al. A catalog of the mouse gut metagenome. Nat Biotechnol. 2015; 33:1103-8; Wang J, Linnenbrink M, Künzel S, Fernandes R, Nadeau M-J, Rosenstiel P, et al. Dietary history contributes to enterotype-like clustering and functional metagenomic content in the intestinal microbiome of wild mice. Proc Natl Acad Sci U S A. 2014; 111:E2703-E10, Rosshart …
Rattus norvegicus	Brown rat	Lab	Yes	GCF_000001895.5		Rodentia	Myomorpha	Muroidea	Muridae	Murinae	126			Per-sample	Public	PRJEB22973, PRJNA576029, PRJNA340931, PRJNA419985, PRJNA469977	Pan H, Guo R, Zhu J, Wang Q, Ju Y, Xie Y, et al. A gene catalogue of the Sprague-Dawley rat gut metagenome. Gigascience. 2018; 7; N/A; N/A; Zhao L, Huang Y, Lu L, Yang W, Huang T, Lin Z, et al. Saturated long-chain fatty acid-producing bacteria contribute to enhanced colonic motility in rats. Microbiome. 2018; 6:107; Zhang S, Lin L, Liu W, Zou B, Cai Y, Liu D, et al. Shen-Ling-Bai-Zhu-San allevia…
Castor canadensis	Beaver	Captive	Yes	GCF_001984765.1		Rodentia	Castorimorpha		Castoridae			3		Co-assembly	Public	PRJNA387552	Finlayson-Trick ECL, Getz LJ, Slaine PD, Thornbury M, Lamoureux E, Cook J, et al. Taxonomic differences of gut microbiomes drive cellulolytic enzymatic potential within hind-gut fermenting mammals. PLoS ONE. 2017; 12:e0189404
Cavia porcellus	Guinea pig	Lab	Yes	GCF_000151735.1		Rodentia	Hystricomorpha		Caviidae						Public	SRP012966	Hildebrand F, Ebersbach T, Nielsen HB, Li X, Sonne SB, Bertalan M, et al. A comparative analysis of the intestinal metagenomes present in guinea pigs (Cavia porcellus) and humans (Homo sapiens). BMC Genomics. 2012; 13:514
Erethizon dorsatum	Porcupine	Captive	Yes	GCA_006547115.1		Rodentia	Hystricomorpha		Erethizontidae			3		Co-assembly	Public	PRJNA387552	Finlayson-Trick ECL, Getz LJ, Slaine PD, Thornbury M, Lamoureux E, Cook J, et al. Taxonomic differences of gut microbiomes drive cellulolytic enzymatic potential within hind-gut fermenting mammals. PLoS ONE. 2017; 12:e0189404
Hydrochoerus hydrochaeris	Capybara	Unknown	Yes	GCA_004027455.1		Rodentia	Hystricomorpha		Hydrochaeridae			2		Per-sample	Public	PRJNA340521 & PRJNA340522	N/A
* includes ex-wild, re-wild and wildling

## Sheet: SuppTable 2
Supplementary Table 2. Metagenome samples included in study
Home
run	biosample	bioproject	host	strain	common_name	sample_source	study_id	diet	treatment	population	location	platform	extraction	library_prep	assembly_method	assembler	reads
SRR14411250	SAMN18914682	This study	Apodemus agrarius	none	Striped field mouse	Colon contents	SC0370	Wild	none	Wild	Lithuania	NextSeq 500	MOBIO Powersoil	Nextera XT	individual	SPAdes v3.13.0	17971772
SRR14411251	SAMN18914681	This study	Apodemus agrarius	none	Striped field mouse	Colon contents	SC0369	Wild	none	Wild	Lithuania	NextSeq 500	MOBIO Powersoil	Nextera XT	individual	SPAdes v3.13.0	35983914
SRR14411252	SAMN18914680	This study	Apodemus agrarius	none	Striped field mouse	Colon contents	SC0368	Wild	none	Wild	Lithuania	NextSeq 500	MOBIO Powersoil	Nextera XT	individual	SPAdes v3.13.0	16678938
SRR14411259	SAMN18914673	This study	Apodemus agrarius	none	Striped field mouse	Colon contents	SC0361	Wild	none	Wild	Lithuania	NextSeq 500	MOBIO Powersoil	Nextera XT	individual	SPAdes v3.13.0	11549892
SRR14411287	SAMN18914648	This study	Apodemus agrarius	none	Striped field mouse	Colon contents	SC0335	Wild	none	Wild	Lithuania	NextSeq 500	MOBIO Powersoil	Nextera XT	individual	SPAdes v3.13.0	31510852
SRR14411288	SAMN18914647	This study	Apodemus agrarius	none	Striped field mouse	Colon contents	SC0334	Wild	none	Wild	Lithuania	NextSeq 500	MOBIO Powersoil	Nextera XT	individual	SPAdes v3.13.0	34127892
SRR14411289	SAMN18914646	This study	Apodemus agrarius	none	Striped field mouse	Colon contents	SC0333	Wild	none	Wild	Lithuania	NextSeq 500	MOBIO Powersoil	Nextera XT	individual	SPAdes v3.13.0	12490972
SRR14411304	SAMN18914615	This study	Apodemus agrarius	none	Striped field mouse	Colon contents	SC0302	Wild	none	Wild	Lithuania	NextSeq 500	MOBIO Powersoil	Nextera XT	individual	SPAdes v3.13.0	19038026
SRR14411306	SAMN18914631	This study	Apodemus agrarius	none	Striped field mouse	Colon contents	SC0318	Wild	none	Wild	Lithuania	NextSeq 500	MOBIO Powersoil	Nextera XT	individual	SPAdes v3.13.0	15588674
SRR14411307	SAMN18914630	This study	Apodemus agrarius	none	Striped field mouse	Colon contents	SC0317	Wild	none	Wild	Lithuania	NextSeq 500	MOBIO Powersoil	Nextera XT	individual	SPAdes v3.13.0	14598064
SRR14411308	SAMN18914629	This study	Apodemus agrarius	none	Striped field mouse	Colon contents	SC0316	Wild	none	Wild	Lithuania	NextSeq 500	MOBIO Powersoil	Nextera XT	individual	SPAdes v3.13.0	13264052
SRR14411315	SAMN18914710	This study	Apodemus agrarius	none	Striped field mouse	Colon contents	SC0400	Wild	none	Wild	Lithuania	NextSeq 500	MOBIO Powersoil	Nextera XT	individual	SPAdes v3.13.0	12021160
SRR14411321	SAMN18914704	This study	Apodemus agrarius	none	Striped field mouse	Cecal contents	SC0392	Wild	none	Wild	Lithuania	NextSeq 500	MOBIO Powersoil	Nextera XT	individual	SPAdes v3.13.0	18731990
SRR14411328	SAMN18914698	This study	Apodemus agrarius	none	Striped field mouse	Cecal contents	SC0386	Wild	none	Wild	Lithuania	NextSeq 500	MOBIO Powersoil	Nextera XT	individual	SPAdes v3.13.0	54645180
SRR14411359	SAMN18914614	This study	Apodemus agrarius	none	Striped field mouse	Colon contents	SC0301	Wild	none	Wild	Lithuania	NextSeq 500	MOBIO Powersoil	Nextera XT	individual	SPAdes v3.13.0	12548890
SRR14411360	SAMN18914613	This study	Apodemus agrarius	none	Striped field mouse	Colon contents	SC0300	Wild	none	Wild	Lithuania	NextSeq 500	MOBIO Powersoil	Nextera XT	individual	SPAdes v3.13.0	19223670
SRR14411246	SAMN18914685	This study	Apodemus flavicollis	none	Yellow-necked mouse	Colon contents	SC0373	Wild	none	Wild	Lithuania	NextSeq 500	MOBIO Powersoil	Nextera XT	individual	SPAdes v3.13.0	33757670
SRR14411247	SAMN18914684	This study	Apodemus flavicollis	none	Yellow-necked mouse	Colon contents	SC0372	Wild	none	Wild	Lithuania	NextSeq 500	MOBIO Powersoil	Nextera XT	individual	SPAdes v3.13.0	28490670
SRR14411248	SAMN18914683	This study	Apodemus flavicollis	none	Yellow-necked mouse	Colon contents	SC0371	Wild	none	Wild	Lithuania	NextSeq 500	MOBIO Powersoil	Nextera XT	individual	SPAdes v3.13.0	37066092
SRR14411258	SAMN18914674	This study	Apodemus flavicollis	none	Yellow-necked mouse	Colon contents	SC0362	Wild	none	Wild	Lithuania	NextSeq 500	MOBIO Powersoil	Nextera XT	individual	SPAdes v3.13.0	30145052
SRR14411269	SAMN18914664	This study	Apodemus flavicollis	none	Yellow-necked mouse	Colon contents	SC0352	Wild	none	Wild	Lithuania	NextSeq 500	MOBIO Powersoil	Nextera XT	individual	SPAdes v3.13.0	23272950
SRR14411270	SAMN18914663	This study	Apodemus flavicollis	none	Yellow-necked mouse	Colon contents	SC0351	Wild	none	Wild	Lithuania	NextSeq 500	MOBIO Powersoil	Nextera XT	individual	SPAdes v3.13.0	19631368
SRR14411271	SAMN18914618	This study	Apodemus flavicollis	none	Yellow-necked mouse	Colon contents	SC0305	Wild	none	Wild	Lithuania	NextSeq 500	MOBIO Powersoil	Nextera XT	individual	SPAdes v3.13.0	22720898
SRR14411272	SAMN18914662	This study	Apodemus flavicollis	none	Yellow-necked mouse	Colon contents	SC0350	Wild	none	Wild	Lithuania	NextSeq 500	MOBIO Powersoil	Nextera XT	individual	SPAdes v3.13.0	8646516
SRR14411282	SAMN18914617	This study	Apodemus flavicollis	none	Yellow-necked mouse	Colon contents	SC0304	Wild	none	Wild	Lithuania	NextSeq 500	MOBIO Powersoil	Nextera XT	individual	SPAdes v3.13.0	16462130
SRR14411284	SAMN18914651	This study	Apodemus flavicollis	none	Yellow-necked mouse	Colon contents	SC0338	Wild	none	Wild	Lithuania	NextSeq 500	MOBIO Powersoil	Nextera XT	individual	SPAdes v3.13.0	11477844
SRR14411285	SAMN18914650	This study	Apodemus flavicollis	none	Yellow-necked mouse	Colon contents	SC0337	Wild	none	Wild	Lithuania	NextSeq 500	MOBIO Powersoil	Nextera XT	individual	SPAdes v3.13.0	13029856
SRR14411286	SAMN18914649	This study	Apodemus flavicollis	none	Yellow-necked mouse	Colon contents	SC0336	Wild	none	Wild	Lithuania	NextSeq 500	MOBIO Powersoil	Nextera XT	individual	SPAdes v3.13.0	26361756
SRR14411293	SAMN18914616	This study	Apodemus flavicollis	none	Yellow-necked mouse	Colon contents	SC0303	Wild	none	Wild	Lithuania	NextSeq 500	MOBIO Powersoil	Nextera XT	individual	SPAdes v3.13.0	29379038
SRR14411302	SAMN18914634	This study	Apodemus flavicollis	none	Yellow-necked mouse	Colon contents	SC0321	Wild	none	Wild	Lithuania	NextSeq 500	MOBIO Powersoil	Nextera XT	individual	SPAdes v3.13.0	11454074
SRR14411303	SAMN18914633	This study	Apodemus flavicollis	none	Yellow-necked mouse	Colon contents	SC0320	Wild	none	Wild	Lithuania	NextSeq 500	MOBIO Powersoil	Nextera XT	individual	SPAdes v3.13.0	28872092
SRR14411305	SAMN18914632	This study	Apodemus flavicollis	none	Yellow-necked mouse	Colon contents	SC0319	Wild	none	Wild	Lithuania	NextSeq 500	MOBIO Powersoil	Nextera XT	individual	SPAdes v3.13.0	23164018
SRR14411314	SAMN18914711	This study	Apodemus flavicollis	none	Yellow-necked mouse	Colon contents	SC0401	Wild	none	Wild	Lithuania	NextSeq 500	MOBIO Powersoil	Nextera XT	individual	SPAdes v3.13.0	13274530
SRR14411318	SAMN18914707	This study	Apodemus flavicollis	none	Yellow-necked mouse	Cecal contents	SC0397	Wild	none	Wild	Lithuania	NextSeq 500	MOBIO Powersoil	Nextera XT	individual	SPAdes v3.13.0	10969826
SRR14411320	SAMN18914705	This study	Apodemus flavicollis	none	Yellow-necked mouse	Cecal contents	SC0393	Wild	none	Wild	Lithuania	NextSeq 500	MOBIO Powersoil	Nextera XT	individual	SPAdes v3.13.0	15856390
SRR14411327	SAMN18914699	This study	Apodemus flavicollis	none	Yellow-necked mouse	Cecal contents	SC0387	Wild	none	Wild	Lithuania	NextSeq 500	MOBIO Powersoil	Nextera XT	individual	SPAdes v3.13.0	14738224
SRR14411349	SAMN18914721	This study	Apodemus flavicollis	none	Yellow-necked mouse	Colon contents	SC0411	Wild	none	Wild	Lithuania	NextSeq 500	MOBIO Powersoil	Nextera XT	individual	SPAdes v3.13.0	7260532
SRR14411350	SAMN18914720	This study	Apodemus flavicollis	none	Yellow-necked mouse	Colon contents	SC0410	Wild	none	Wild	Lithuania	NextSeq 500	MOBIO Powersoil	Nextera XT	individual	SPAdes v3.13.0	15456008
SRR5942299	SAMN07514347	PRJNA387552	Castor canadensis	none	Beaver	Faeces		Supplemented grazing	none	Captive	Canada: Shubenacadie Wildlife Park, Shubenacadie, NS	Illumina MiSeq	Mobio PowerFecal	Nextera XT	coassembly	MEGAHIT v1.1.3	8995000
SRR5942304	SAMN07514349	PRJNA387552	Castor canadensis	none	Beaver	Faeces		Supplemented grazing	none	Captive	Canada: Shubenacadie Wildlife Park, Shubenacadie, NS	Illumina MiSeq	Mobio PowerFecal	Nextera XT	coassembly	MEGAHIT v1.1.3	8943118
SRR5942305	SAMN07514348	PRJNA387552	Castor canadensis	none	Beaver	Faeces		Supplemented grazing	none	Captive	Canada: Shubenacadie Wildlife Park, Shubenacadie, NS	Illumina MiSeq	Mobio PowerFecal	Nextera XT	coassembly	MEGAHIT v1.1.3	8803540
SRR495409	SAMN00991795	SRP012966	Cavia porcellus	Hartley	Guinea pig	Faeces		Guinea pig diet C3000, Animalab	none	Laboratory	Belgium	Illumina Genome Analyzer II	QIAamp DNA stool Mini Kit	unknown	not assembled		27824260
SRR496625	SAMN00993365	SRP012966	Cavia porcellus	Hartley	Guinea pig	Faeces		Guinea pig diet C3000, Animalab	none	Laboratory	Belgium	Illumina Genome Analyzer II	QIAamp DNA stool Mini Kit	unknown	not assembled		21165348
SRR496626	SAMN00993366	SRP012966	Cavia porcellus	Hartley	Guinea pig	Faeces		Guinea pig diet C3000, Animalab	none	Laboratory	Belgium	Illumina Genome Analyzer II	QIAamp DNA stool Mini Kit	unknown	not assembled		17197582
SRR496699	SAMN00993370	SRP012966	Cavia porcellus	Hartley	Guinea pig	Faeces		Guinea pig diet C3000, Animalab	none	Laboratory	Belgium	Illumina Genome Analyzer II	QIAamp DNA stool Mini Kit	unknown	not assembled		21505220
SRR496700	SAMN00993371	SRP012966	Cavia porcellus	Hartley	Guinea pig	Faeces		Guinea pig diet C3000, Animalab	none	Laboratory	Belgium	Illumina Genome Analyzer II	QIAamp DNA stool Mini Kit	unknown	not assembled		18110338
SRR496701	SAMN00993372	SRP012966	Cavia porcellus	Hartley	Guinea pig	Faeces		Guinea pig diet C3000, Animalab	none	Laboratory	Belgium	Illumina Genome Analyzer II	QIAamp DNA stool Mini Kit	unknown	not assembled		21775580
SRR496702	SAMN00993373	SRP012966	Cavia porcellus	Hartley	Guinea pig	Faeces		Guinea pig diet C3000, Animalab	none	Laboratory	Belgium	Illumina Genome Analyzer II	QIAamp DNA stool Mini Kit	unknown	not assembled		26672840
SRR496703	SAMN00993374	SRP012966	Cavia porcellus	Hartley	Guinea pig	Faeces		Guinea pig diet C3000, Animalab	none	Laboratory	Belgium	Illumina Genome Analyzer II	QIAamp DNA stool Mini Kit	unknown	not assembled		27171992
SRR5942295	SAMN07514344	PRJNA387552	Erethizon dorsatum	none	Porcupine	Faeces		Supplemented grazing	none	Captive	Canada: Shubenacadie Wildlife Park, Shubenacadie, NS	Illumina MiSeq	Mobio PowerFecal	Nextera XT	coassembly	MEGAHIT v1.1.3	7009230
SRR5942300	SAMN07514345	PRJNA387552	Erethizon dorsatum	none	Porcupine	Faeces		Supplemented grazing	none	Captive	Canada: Shubenacadie Wildlife Park, Shubenacadie, NS	Illumina MiSeq	Mobio PowerFecal	Nextera XT	coassembly	MEGAHIT v1.1.3	9446036
SRR5942301	SAMN07514346	PRJNA387552	Erethizon dorsatum	none	Porcupine	Faeces		Supplemented grazing	none	Captive	Canada: Shubenacadie Wildlife Park, Shubenacadie, NS	Illumina MiSeq	Mobio PowerFecal	Nextera XT	coassembly	MEGAHIT v1.1.3	8149338
ERR1727450	SAMEA4545422	PRJEB17632	Homo sapiens	Kazakh	Human	Faeces		Outgroup	none	Kazakhstan		Illumina HiSeq 2500	G’NOME kit	unknown	not assembled		13606294
ERR1727663	SAMEA4545280	PRJEB17632	Homo sapiens	Kazakh	Human	Faeces		Outgroup	none	Kazakhstan		Illumina HiSeq 2500	G’NOME kit	unknown	not assembled		15186994
ERR1727772	SAMEA4545326	PRJEB17632	Homo sapiens	Kazakh	Human	Faeces		Outgroup	none	Kazakhstan		Illumina HiSeq 2500	G’NOME kit	unknown	not assembled		18329720
ERR1727820	SAMEA4545406	PRJEB17632	Homo sapiens	Kazakh	Human	Faeces		Outgroup	none	Kazakhstan		Illumina HiSeq 2500	G’NOME kit	unknown	not assembled		16547140
ERR1727932	SAMEA4545450	PRJEB17632	Homo sapiens	Kazakh	Human	Faeces		Outgroup	none	Kazakhstan		Illumina HiSeq 2500	G’NOME kit	unknown	not assembled		13343096
ERR1727956	SAMEA4545364	PRJEB17632	Homo sapiens	Kazakh	Human	Faeces		Outgroup	none	Kazakhstan		Illumina HiSeq 2500	G’NOME kit	unknown	not assembled		12269126
ERR1728196	SAMEA4545288	PRJEB17632	Homo sapiens	Kazakh	Human	Faeces		Outgroup	none	Kazakhstan		Illumina HiSeq 2500	G’NOME kit	unknown	not assembled		19502424
ERR1728230	SAMEA4545430	PRJEB17632	Homo sapiens	Kazakh	Human	Faeces		Outgroup	none	Kazakhstan		Illumina HiSeq 2500	G’NOME kit	unknown	not assembled		17197696
ERR1728266	SAMEA4545360	PRJEB17632	Homo sapiens	Kazakh	Human	Faeces		Outgroup	none	Kazakhstan		Illumina HiSeq 2500	G’NOME kit	unknown	not assembled		13475170
SRR1929484	SAMN03418254	PRJNA278393	Homo sapiens	Hadza	Human	Faeces		Outgroup	none	Tanzania		Illumina Genome Analyzer IIx	QIAamp DNA Stool Mini Kit	TruSeq DNA Sample Preparation kit	not assembled		16541292
SRR1930128	SAMN03418261	PRJNA278393	Homo sapiens	Hadza	Human	Faeces		Outgroup	none	Tanzania		Illumina Genome Analyzer IIx	QIAamp DNA Stool Mini Kit	TruSeq DNA Sample Preparation kit	not assembled		30662788
SRR1930133	SAMN03418263	PRJNA278393	Homo sapiens	Hadza	Human	Faeces		Outgroup	none	Tanzania		Illumina Genome Analyzer IIx	QIAamp DNA Stool Mini Kit	TruSeq DNA Sample Preparation kit	not assembled		9825096
SRR1930138	SAMN03418266	PRJNA278393	Homo sapiens	Hadza	Human	Faeces		Outgroup	none	Tanzania		Illumina Genome Analyzer IIx	QIAamp DNA Stool Mini Kit	TruSeq DNA Sample Preparation kit	not assembled		9858002
SRR1930140	SAMN03418267	PRJNA278393	Homo sapiens	Hadza	Human	Faeces		Outgroup	none	Tanzania		Illumina Genome Analyzer IIx	QIAamp DNA Stool Mini Kit	TruSeq DNA Sample Preparation kit	not assembled		16899038
SRR1930141	SAMN03418268	PRJNA278393	Homo sapiens	Hadza	Human	Faeces		Outgroup	none	Tanzania		Illumina Genome Analyzer IIx	QIAamp DNA Stool Mini Kit	TruSeq DNA Sample Preparation kit	not assembled		64736116
SRR1930142	SAMN03418269	PRJNA278393	Homo sapiens	Hadza	Human	Faeces		Outgroup	none	Tanzania		Illumina Genome Analyzer IIx	QIAamp DNA Stool Mini Kit	TruSeq DNA Sample Preparation kit	not assembled		10540594
SRR1930143	SAMN03418270	PRJNA278393	Homo sapiens	Hadza	Human	Faeces		Outgroup	none	Tanzania		Illumina Genome Analyzer IIx	QIAamp DNA Stool Mini Kit	TruSeq DNA Sample Preparation kit	not assembled		13205642
SRR1930144	SAMN03418271	PRJNA278393	Homo sapiens	Hadza	Human	Faeces		Outgroup	none	Tanzania		Illumina Genome Analyzer IIx	QIAamp DNA Stool Mini Kit	TruSeq DNA Sample Preparation kit	not assembled		10110814
SRR1930149	SAMN03418273	PRJNA278393	Homo sapiens	Hadza	Human	Faeces		Outgroup	none	Tanzania		Illumina Genome Analyzer IIx	QIAamp DNA Stool Mini Kit	TruSeq DNA Sample Preparation kit	not assembled		8209230
SRR1930176	SAMN03418274	PRJNA278393	Homo sapiens	Hadza	Human	Faeces		Outgroup	none	Tanzania		Illumina Genome Analyzer IIx	QIAamp DNA Stool Mini Kit	TruSeq DNA Sample Preparation kit	not assembled		10486114
SRR1930179	SAMN03418276	PRJNA278393	Homo sapiens	Hadza	Human	Faeces		Outgroup	none	Tanzania		Illumina Genome Analyzer IIx	QIAamp DNA Stool Mini Kit	TruSeq DNA Sample Preparation kit	not assembled		10493478
SRR1930187	SAMN03418277	PRJNA278393	Homo sapiens	Hadza	Human	Faeces		Outgroup	none	Tanzania		Illumina Genome Analyzer IIx	QIAamp DNA Stool Mini Kit	TruSeq DNA Sample Preparation kit	not assembled		8076594
SRR1930244	SAMN03418278	PRJNA278393	Homo sapiens	Hadza	Human	Faeces		Outgroup	none	Tanzania		Illumina Genome Analyzer IIx	QIAamp DNA Stool Mini Kit	TruSeq DNA Sample Preparation kit	not assembled		15942780
SRR1930248	SAMN03418280	PRJNA278393	Homo sapiens	Italian	Human	Faeces		Outgroup	none	Italy		Illumina Genome Analyzer IIx	QIAamp DNA Stool Mini Kit	TruSeq DNA Sample Preparation kit	not assembled		9661662
SRR1930253	SAMN03418283	PRJNA278393	Homo sapiens	Italian	Human	Faeces		Outgroup	none	Italy		Illumina Genome Analyzer IIx	QIAamp DNA Stool Mini Kit	TruSeq DNA Sample Preparation kit	not assembled		19947074
SRR1930255	SAMN03418284	PRJNA278393	Homo sapiens	Italian	Human	Faeces		Outgroup	none	Italy		Illumina Genome Analyzer IIx	QIAamp DNA Stool Mini Kit	TruSeq DNA Sample Preparation kit	not assembled		14372578
SRR1931170	SAMN03418286	PRJNA278393	Homo sapiens	Italian	Human	Faeces		Outgroup	none	Italy		Illumina Genome Analyzer IIx	QIAamp DNA Stool Mini Kit	TruSeq DNA Sample Preparation kit	not assembled		33487638
SRR1931173	SAMN03418287	PRJNA278393	Homo sapiens	Italian	Human	Faeces		Outgroup	none	Italy		Illumina Genome Analyzer IIx	QIAamp DNA Stool Mini Kit	TruSeq DNA Sample Preparation kit	not assembled		47830674
SRR5190120	SAMN05720187	PRJNA340521	Hydrochoerus hydrochaeris	none	Capybara	Faeces		unknown	unknown	Captive	USA: Wisconsin	Illumina HiSeq 2500	unknown	unknown	individual	SPAdes v3.13.0	112580686
SRR5190121	SAMN05720174	PRJNA340522	Hydrochoerus hydrochaeris	none	Capybara	Faeces		unknown	unknown	Captive	USA: Wisconsin	Illumina HiSeq 2500	unknown	unknown	individual	SPAdes v3.13.0	110828172
SRR14411253	SAMN18914679	This study	Microtus agrestis	none	Field vole	Colon contents	SC0367	Wild	none	Wild	Lithuania	NextSeq 500	MOBIO Powersoil	Nextera XT	individual	SPAdes v3.13.0	33780646
SRR14411261	SAMN18914672	This study	Microtus agrestis	none	Field vole	Colon contents	SC0360	Wild	none	Wild	Lithuania	NextSeq 500	MOBIO Powersoil	Nextera XT	individual	SPAdes v3.13.0	31806124
SRR14411262	SAMN18914671	This study	Microtus agrestis	none	Field vole	Colon contents	SC0359	Wild	none	Wild	Lithuania	NextSeq 500	MOBIO Powersoil	Nextera XT	individual	SPAdes v3.13.0	12823414
SRR14411273	SAMN18914661	This study	Microtus agrestis	none	Field vole	Colon contents	SC0348	Wild	none	Wild	Lithuania	NextSeq 500	MOBIO Powersoil	Nextera XT	individual	SPAdes v3.13.0	10793556
SRR14411274	SAMN18914660	This study	Microtus agrestis	none	Field vole	Colon contents	SC0347	Wild	none	Wild	Lithuania	NextSeq 500	MOBIO Powersoil	Nextera XT	individual	SPAdes v3.13.0	14562514
SRR14411275	SAMN18914659	This study	Microtus agrestis	none	Field vole	Colon contents	SC0346	Wild	none	Wild	Lithuania	NextSeq 500	MOBIO Powersoil	Nextera XT	individual	SPAdes v3.13.0	23020156
SRR14411290	SAMN18914645	This study	Microtus agrestis	none	Field vole	Colon contents	SC0332	Wild	none	Wild	Lithuania	NextSeq 500	MOBIO Powersoil	Nextera XT	individual	SPAdes v3.13.0	9351878
SRR14411291	SAMN18914644	This study	Microtus agrestis	none	Field vole	Colon contents	SC0331	Wild	none	Wild	Lithuania	NextSeq 500	MOBIO Powersoil	Nextera XT	individual	SPAdes v3.13.0	11072000
SRR14411292	SAMN18914643	This study	Microtus agrestis	none	Field vole	Colon contents	SC0330	Wild	none	Wild	Lithuania	NextSeq 500	MOBIO Powersoil	Nextera XT	individual	SPAdes v3.13.0	15574668
SRR14411309	SAMN18914628	This study	Microtus agrestis	none	Field vole	Colon contents	SC0315	Wild	none	Wild	Lithuania	NextSeq 500	MOBIO Powersoil	Nextera XT	individual	SPAdes v3.13.0	9772640
SRR14411310	SAMN18914627	This study	Microtus agrestis	none	Field vole	Colon contents	SC0314	Wild	none	Wild	Lithuania	NextSeq 500	MOBIO Powersoil	Nextera XT	individual	SPAdes v3.13.0	11705348
SRR14411311	SAMN18914626	This study	Microtus agrestis	none	Field vole	Colon contents	SC0313	Wild	none	Wild	Lithuania	NextSeq 500	MOBIO Powersoil	Nextera XT	individual	SPAdes v3.13.0	15321672
SRR14411322	SAMN18914703	This study	Microtus agrestis	none	Field vole	Cecal contents	SC0391	Wild	none	Wild	Lithuania	NextSeq 500	MOBIO Powersoil	Nextera XT	individual	SPAdes v3.13.0	16332618
SRR14411329	SAMN18914697	This study	Microtus agrestis	none	Field vole	Colon contents	SC0385	Wild	none	Wild	Lithuania	NextSeq 500	MOBIO Powersoil	Nextera XT	individual	SPAdes v3.13.0	10208446
SRR14411330	SAMN18914696	This study	Microtus agrestis	none	Field vole	Colon contents	SC0384	Wild	none	Wild	Lithuania	NextSeq 500	MOBIO Powersoil	Nextera XT	individual	SPAdes v3.13.0	14221650
SRR14411331	SAMN18914695	This study	Microtus agrestis	none	Field vole	Colon contents	SC0383	Wild	none	Wild	Lithuania	NextSeq 500	MOBIO Powersoil	Nextera XT	individual	SPAdes v3.13.0	13928588
SRR14411351	SAMN18914719	This study	Microtus agrestis	none	Field vole	Colon contents	SC0409	Wild	none	Wild	Lithuania	NextSeq 500	MOBIO Powersoil	Nextera XT	individual	SPAdes v3.13.0	10684230
SRR14411352	SAMN18914718	This study	Microtus agrestis	none	Field vole	Colon contents	SC0408	Wild	none	Wild	Lithuania	NextSeq 500	MOBIO Powersoil	Nextera XT	individual	SPAdes v3.13.0	12763830
SRR14411353	SAMN18914717	This study	Microtus agrestis	none	Field vole	Colon contents	SC0407	Wild	none	Wild	Lithuania	NextSeq 500	MOBIO Powersoil	Nextera XT	individual	SPAdes v3.13.0	12210222
SRR14411356	SAMN18914714	This study	Microtus agrestis	none	Field vole	Colon contents	SC0404	Wild	none	Wild	Lithuania	NextSeq 500	MOBIO Powersoil	Nextera XT	individual	SPAdes v3.13.0	7042162
SRR14411357	SAMN18914713	This study	Microtus agrestis	none	Field vole	Colon contents	SC0403	Wild	none	Wild	Lithuania	NextSeq 500	MOBIO Powersoil	Nextera XT	individual	SPAdes v3.13.0	4297724
SRR14411243	SAMN18914688	This study	Microtus arvalis	none	Common vole	Colon contents	SC0376	Wild	none	Wild	Lithuania	NextSeq 500	MOBIO Powersoil	Nextera XT	individual	SPAdes v3.13.0	63287488
SRR14411244	SAMN18914687	This study	Microtus arvalis	none	Common vole	Colon contents	SC0375	Wild	none	Wild	Lithuania	NextSeq 500	MOBIO Powersoil	Nextera XT	individual	SPAdes v3.13.0	13960158
SRR14411245	SAMN18914686	This study	Microtus arvalis	none	Common vole	Colon contents	SC0374	Wild	none	Wild	Lithuania	NextSeq 500	MOBIO Powersoil	Nextera XT	individual	SPAdes v3.13.0	22981764
SRR14411249	SAMN18914620	This study	Microtus arvalis	none	Common vole	Colon contents	SC0307	Wild	none	Wild	Lithuania	NextSeq 500	MOBIO Powersoil	Nextera XT	individual	SPAdes v3.13.0	16850824
SRR14411255	SAMN18914677	This study	Microtus arvalis	none	Common vole	Colon contents	SC0365	Wild	none	Wild	Lithuania	NextSeq 500	MOBIO Powersoil	Nextera XT	individual	SPAdes v3.13.0	14734308
SRR14411256	SAMN18914676	This study	Microtus arvalis	none	Common vole	Colon contents	SC0364	Wild	none	Wild	Lithuania	NextSeq 500	MOBIO Powersoil	Nextera XT	individual	SPAdes v3.13.0	44572022
SRR14411257	SAMN18914675	This study	Microtus arvalis	none	Common vole	Colon contents	SC0363	Wild	none	Wild	Lithuania	NextSeq 500	MOBIO Powersoil	Nextera XT	individual	SPAdes v3.13.0	20885138
SRR14411260	SAMN18914619	This study	Microtus arvalis	none	Common vole	Colon contents	SC0306	Wild	none	Wild	Lithuania	NextSeq 500	MOBIO Powersoil	Nextera XT	individual	SPAdes v3.13.0	16199604
SRR14411266	SAMN18914667	This study	Microtus arvalis	none	Common vole	Colon contents	SC0355	Wild	none	Wild	Lithuania	NextSeq 500	MOBIO Powersoil	Nextera XT	individual	SPAdes v3.13.0	15938776
SRR14411267	SAMN18914666	This study	Microtus arvalis	none	Common vole	Colon contents	SC0354	Wild	none	Wild	Lithuania	NextSeq 500	MOBIO Powersoil	Nextera XT	individual	SPAdes v3.13.0	33390430
SRR14411268	SAMN18914665	This study	Microtus arvalis	none	Common vole	Colon contents	SC0353	Wild	none	Wild	Lithuania	NextSeq 500	MOBIO Powersoil	Nextera XT	individual	SPAdes v3.13.0	37220812
SRR14411280	SAMN18914654	This study	Microtus arvalis	none	Common vole	Colon contents	SC0341	Wild	none	Wild	Lithuania	NextSeq 500	MOBIO Powersoil	Nextera XT	individual	SPAdes v3.13.0	23196298
SRR14411281	SAMN18914653	This study	Microtus arvalis	none	Common vole	Colon contents	SC0340	Wild	none	Wild	Lithuania	NextSeq 500	MOBIO Powersoil	Nextera XT	individual	SPAdes v3.13.0	18484670
SRR14411283	SAMN18914652	This study	Microtus arvalis	none	Common vole	Colon contents	SC0339	Wild	none	Wild	Lithuania	NextSeq 500	MOBIO Powersoil	Nextera XT	individual	SPAdes v3.13.0	35255206
SRR14411299	SAMN18914637	This study	Microtus arvalis	none	Common vole	Colon contents	SC0324	Wild	none	Wild	Lithuania	NextSeq 500	MOBIO Powersoil	Nextera XT	individual	SPAdes v3.13.0	19055624
SRR14411300	SAMN18914636	This study	Microtus arvalis	none	Common vole	Colon contents	SC0323	Wild	none	Wild	Lithuania	NextSeq 500	MOBIO Powersoil	Nextera XT	individual	SPAdes v3.13.0	18374456
SRR14411301	SAMN18914635	This study	Microtus arvalis	none	Common vole	Colon contents	SC0322	Wild	none	Wild	Lithuania	NextSeq 500	MOBIO Powersoil	Nextera XT	individual	SPAdes v3.13.0	29339522
SRR14411317	SAMN18914708	This study	Microtus arvalis	none	Common vole	Cecal contents	SC0398	Wild	none	Wild	Lithuania	NextSeq 500	MOBIO Powersoil	Nextera XT	individual	SPAdes v3.13.0	27464302
SRR14411355	SAMN18914715	This study	Microtus arvalis	none	Common vole	Colon contents	SC0405	Wild	none	Wild	Lithuania	NextSeq 500	MOBIO Powersoil	Nextera XT	individual	SPAdes v3.13.0	11852522
SRR9122728	SAMN08875415	PRJNA449069	Microtus ochrogaster	none	Prairie vole	Faeces		Laboratory Rabbit Diet HF (5326), Lab Diet	none	Laboratory	Florida	Illumina HiSeq 2500	MoBio/QIAamp PowerFecal DNA kit	NEBNext Ultra II	individual	SPAdes v3.13.0	64650276
SRR9129758	SAMN11851957	PRJNA449069	Microtus ochrogaster	none	Prairie vole	Faeces		Laboratory Rabbit Diet HF (5326), Lab Diet	none	Laboratory	Florida	Illumina HiSeq 2500	MoBio/QIAamp PowerFecal DNA kit	NEBNext Ultra II	individual	SPAdes v3.13.0	51930642
SRR9130027	SAMN11851967	PRJNA449069	Microtus ochrogaster	none	Prairie vole	Faeces		Laboratory Rabbit Diet HF (5326), Lab Diet	none	Laboratory	Florida	Illumina HiSeq 2500	MoBio/QIAamp PowerFecal DNA kit	NEBNext Ultra II	individual	SPAdes v3.13.0	42749260
SRR9130028	SAMN11852952	PRJNA449069	Microtus ochrogaster	none	Prairie vole	Faeces		Laboratory Rabbit Diet HF (5326), Lab Diet	none	Laboratory	Florida	Illumina HiSeq 2500	MoBio/QIAamp PowerFecal DNA kit	NEBNext Ultra II	individual	SPAdes v3.13.0	52766084
SRR9130099	SAMN11853059	PRJNA449069	Microtus ochrogaster	none	Prairie vole	Faeces		Laboratory Rabbit Diet HF (5326), Lab Diet	none	Laboratory	Florida	Illumina HiSeq 2500	MoBio/QIAamp PowerFecal DNA kit	NEBNext Ultra II	individual	SPAdes v3.13.0	40468204
SRR9130108	SAMN11853144	PRJNA449069	Microtus ochrogaster	none	Prairie vole	Faeces		Laboratory Rabbit Diet HF (5326), Lab Diet	none	Laboratory	Florida	Illumina HiSeq 2500	MoBio/QIAamp PowerFecal DNA kit	NEBNext Ultra II	individual	SPAdes v3.13.0	46573242
SRR9130365	SAMN11852952	PRJNA449069	Microtus ochrogaster	none	Prairie vole	Faeces		Laboratory Rabbit Diet HF (5326), Lab Diet	none	Laboratory	Florida	Illumina HiSeq 2500	MoBio/QIAamp PowerFecal DNA kit	NEBNext Ultra II	individual	SPAdes v3.13.0	123456492
SRR14411276	SAMN18914658	This study	Microtus oeconomus	none	Root vole	Colon contents	SC0345	Wild	none	Wild	Lithuania	NextSeq 500	MOBIO Powersoil	Nextera XT	individual	SPAdes v3.13.0	17523392
SRR14411294	SAMN18914642	This study	Microtus oeconomus	none	Root vole	Colon contents	SC0329	Wild	none	Wild	Lithuania	NextSeq 500	MOBIO Powersoil	Nextera XT	individual	SPAdes v3.13.0	22967006
SRR14411295	SAMN18914641	This study	Microtus oeconomus	none	Root vole	Colon contents	SC0328	Wild	none	Wild	Lithuania	NextSeq 500	MOBIO Powersoil	Nextera XT	individual	SPAdes v3.13.0	21319482
SRR14411296	SAMN18914640	This study	Microtus oeconomus	none	Root vole	Colon contents	SC0327	Wild	none	Wild	Lithuania	NextSeq 500	MOBIO Powersoil	Nextera XT	individual	SPAdes v3.13.0	25803546
SRR14411312	SAMN18914625	This study	Microtus oeconomus	none	Root vole	Colon contents	SC0312	Wild	none	Wild	Lithuania	NextSeq 500	MOBIO Powersoil	Nextera XT	individual	SPAdes v3.13.0	25458834
SRR14411313	SAMN18914712	This study	Microtus oeconomus	none	Root vole	Colon contents	SC0402	Wild	none	Wild	Lithuania	NextSeq 500	MOBIO Powersoil	Nextera XT	individual	SPAdes v3.13.0	24617910
SRR14411316	SAMN18914709	This study	Microtus oeconomus	none	Root vole	Faeces	SC0399	Wild	none	Wild	Lithuania	NextSeq 500	MOBIO Powersoil	Nextera XT	individual	SPAdes v3.13.0	26105272
SRR14411324	SAMN18914702	This study	Microtus oeconomus	none	Root vole	Cecal contents	SC0390	Wild	none	Wild	Lithuania	NextSeq 500	MOBIO Powersoil	Nextera XT	individual	SPAdes v3.13.0	16146870
SRR14411325	SAMN18914701	This study	Microtus oeconomus	none	Root vole	Cecal contents	SC0389	Wild	none	Wild	Lithuania	NextSeq 500	MOBIO Powersoil	Nextera XT	individual	SPAdes v3.13.0	24414246
SRR14411332	SAMN18914694	This study	Microtus oeconomus	none	Root vole	Colon contents	SC0382	Wild	none	Wild	Lithuania	NextSeq 500	MOBIO Powersoil	Nextera XT	individual	SPAdes v3.13.0	29992760
SRR14411333	SAMN18914693	This study	Microtus oeconomus	none	Root vole	Colon contents	SC0381	Wild	none	Wild	Lithuania	NextSeq 500	MOBIO Powersoil	Nextera XT	individual	SPAdes v3.13.0	16355202
SRR14411335	SAMN18914692	This study	Microtus oeconomus	none	Root vole	Colon contents	SC0380	Wild	none	Wild	Lithuania	NextSeq 500	MOBIO Powersoil	Nextera XT	individual	SPAdes v3.13.0	19098342
SRR14411347	SAMN18914624	This study	Microtus oeconomus	none	Root vole	Colon contents	SC0311	Wild	none	Wild	Lithuania	NextSeq 500	MOBIO Powersoil	Nextera XT	individual	SPAdes v3.13.0	18294440
SRR14411354	SAMN18914716	This study	Microtus oeconomus	none	Root vole	Colon contents	SC0406	Wild	none	Wild	Lithuania	NextSeq 500	MOBIO Powersoil	Nextera XT	individual	SPAdes v3.13.0	12504158
SRR14411358	SAMN18914623	This study	Microtus oeconomus	none	Root vole	Colon contents	SC0310	Wild	none	Wild	Lithuania	NextSeq 500	MOBIO Powersoil	Nextera XT	individual	SPAdes v3.13.0	20990190
ERR3357615	SAMEA5690310	PRJEB32890	Mus musculus domesticus	none	House mouse	Faeces		Wild	none	Wild	Germany/France	Illumina HiSeq 2000	QIAamp DNA stool Mini Kit	unknown	individual	SPAdes v3.13.0	65646530
ERR3357616	SAMEA5690311	PRJEB32890	Mus musculus domesticus	none	House mouse	Faeces		Wild	none	Wild	Germany/France	Illumina HiSeq 2000	QIAamp DNA stool Mini Kit	unknown	individual	SPAdes v3.13.0	52930454
ERR3357617	SAMEA5690312	PRJEB32890	Mus musculus domesticus	none	House mouse	Faeces		Wild	none	Wild	Germany/France	Illumina HiSeq 2000	QIAamp DNA stool Mini Kit	unknown	individual	SPAdes v3.13.0	31263692
ERR3357618	SAMEA5690313	PRJEB32890	Mus musculus domesticus	none	House mouse	Faeces		Wild	none	Wild	Germany/France	Illumina HiSeq 2000	QIAamp DNA stool Mini Kit	unknown	individual	SPAdes v3.13.0	37616604
ERR3357619	SAMEA5690314	PRJEB32890	Mus musculus domesticus	none	House mouse	Faeces		Wild	none	Wild	Germany/France	Illumina HiSeq 2000	QIAamp DNA stool Mini Kit	unknown	individual	SPAdes v3.13.0	66735516
ERR3357620	SAMEA5690315	PRJEB32890	Mus musculus domesticus	none	House mouse	Faeces		Wild	none	Wild	Germany/France	Illumina HiSeq 2000	QIAamp DNA stool Mini Kit	unknown	individual	SPAdes v3.13.0	52963410
ERR3357621	SAMEA5690316	PRJEB32890	Mus musculus domesticus	none	House mouse	Faeces		unknown	none	Ex-wild	Germany/France	Illumina HiSeq 2000	QIAamp DNA stool Mini Kit	unknown	individual	SPAdes v3.13.0	77143324
ERR3357622	SAMEA5690317	PRJEB32890	Mus musculus domesticus	none	House mouse	Faeces		unknown	none	Ex-wild	Germany/France	Illumina HiSeq 2000	QIAamp DNA stool Mini Kit	unknown	individual	SPAdes v3.13.0	67618272
ERR3357623	SAMEA5690318	PRJEB32890	Mus musculus domesticus	none	House mouse	Faeces		unknown	none	Ex-wild	Germany/France	Illumina HiSeq 2000	QIAamp DNA stool Mini Kit	unknown	individual	SPAdes v3.13.0	61052262
ERR3357624	SAMEA5690319	PRJEB32890	Mus musculus domesticus	none	House mouse	Faeces		unknown	none	Ex-wild	Germany/France	Illumina HiSeq 2000	QIAamp DNA stool Mini Kit	unknown	individual	SPAdes v3.13.0	69260948
ERR3357625	SAMEA5690320	PRJEB32890	Mus musculus domesticus	none	House mouse	Faeces		unknown	none	Ex-wild	Germany/France	Illumina HiSeq 2000	QIAamp DNA stool Mini Kit	unknown	individual	SPAdes v3.13.0	60486624
ERR3357626	SAMEA5690321	PRJEB32890	Mus musculus domesticus	none	House mouse	Faeces		unknown	none	Ex-wild	Germany/France	Illumina HiSeq 2000	QIAamp DNA stool Mini Kit	unknown	individual	SPAdes v3.13.0	78202918
ERR3357627	SAMEA5690322	PRJEB32890	Mus musculus domesticus	none	House mouse	Faeces		Wild	none	Wild	Germany/France	Illumina HiSeq 2000	QIAamp DNA stool Mini Kit	unknown	individual	SPAdes v3.13.0	63586838
ERR3357628	SAMEA5690323	PRJEB32890	Mus musculus domesticus	none	House mouse	Faeces		Wild	none	Wild	Germany/France	Illumina HiSeq 2000	QIAamp DNA stool Mini Kit	unknown	individual	SPAdes v3.13.0	64788696
ERR3357629	SAMEA5690324	PRJEB32890	Mus musculus domesticus	none	House mouse	Faeces		Wild	none	Wild	Germany/France	Illumina HiSeq 2000	QIAamp DNA stool Mini Kit	unknown	individual	SPAdes v3.13.0	58349104
ERR3357630	SAMEA5690325	PRJEB32890	Mus musculus domesticus	none	House mouse	Faeces		Wild	none	Wild	Germany/France	Illumina HiSeq 2000	QIAamp DNA stool Mini Kit	unknown	individual	SPAdes v3.13.0	43226672
ERR3357631	SAMEA5690326	PRJEB32890	Mus musculus domesticus	none	House mouse	Faeces		Wild	none	Wild	Germany/France	Illumina HiSeq 2000	QIAamp DNA stool Mini Kit	unknown	individual	SPAdes v3.13.0	77990614
ERR3357632	SAMEA5690327	PRJEB32890	Mus musculus domesticus	none	House mouse	Faeces		Wild	none	Wild	Germany/France	Illumina HiSeq 2000	QIAamp DNA stool Mini Kit	unknown	individual	SPAdes v3.13.0	53604820
ERR3357633	SAMEA5690328	PRJEB32890	Mus musculus domesticus	none	House mouse	Faeces		unknown	none	Ex-wild	Germany/France	Illumina HiSeq 2000	QIAamp DNA stool Mini Kit	unknown	individual	SPAdes v3.13.0	68188366
ERR3357634	SAMEA5690329	PRJEB32890	Mus musculus domesticus	none	House mouse	Faeces		unknown	none	Ex-wild	Germany/France	Illumina HiSeq 2000	QIAamp DNA stool Mini Kit	unknown	individual	SPAdes v3.13.0	68720550
ERR3357635	SAMEA5690330	PRJEB32890	Mus musculus domesticus	none	House mouse	Faeces		unknown	none	Ex-wild	Germany/France	Illumina HiSeq 2000	QIAamp DNA stool Mini Kit	unknown	individual	SPAdes v3.13.0	38403788
ERR3357636	SAMEA5690331	PRJEB32890	Mus musculus domesticus	none	House mouse	Faeces		unknown	none	Ex-wild	Germany/France	Illumina HiSeq 2000	QIAamp DNA stool Mini Kit	unknown	individual	SPAdes v3.13.0	71173982
ERR3357637	SAMEA5690332	PRJEB32890	Mus musculus domesticus	none	House mouse	Faeces		unknown	none	Ex-wild	Germany/France	Illumina HiSeq 2000	QIAamp DNA stool Mini Kit	unknown	individual	SPAdes v3.13.0	83503678
ERR3357638	SAMEA5690333	PRJEB32890	Mus musculus domesticus	none	House mouse	Faeces		unknown	none	Ex-wild	Germany/France	Illumina HiSeq 2000	QIAamp DNA stool Mini Kit	unknown	individual	SPAdes v3.13.0	72910350
ERR3357639	SAMEA5690334	PRJEB32890	Mus musculus domesticus	none	House mouse	Faeces		Wild	none	Wild	Germany/France	Illumina HiSeq 2000	QIAamp DNA stool Mini Kit	unknown	individual	SPAdes v3.13.0	58395400
ERR3357640	SAMEA5690335	PRJEB32890	Mus musculus domesticus	none	House mouse	Faeces		Wild	none	Wild	Germany/France	Illumina HiSeq 2000	QIAamp DNA stool Mini Kit	unknown	individual	SPAdes v3.13.0	64114128
ERR3357641	SAMEA5690336	PRJEB32890	Mus musculus domesticus	none	House mouse	Faeces		unknown	none	Ex-wild	Germany/France	Illumina HiSeq 2000	QIAamp DNA stool Mini Kit	unknown	individual	SPAdes v3.13.0	46855800
ERR3357642	SAMEA5690337	PRJEB32890	Mus musculus domesticus	none	House mouse	Faeces		Wild	none	Wild	Germany/France	Illumina HiSeq 2000	QIAamp DNA stool Mini Kit	unknown	individual	SPAdes v3.13.0	68115948
ERR3357643	SAMEA5690338	PRJEB32890	Mus musculus domesticus	none	House mouse	Faeces		unknown	none	Ex-wild	Germany/France	Illumina HiSeq 2000	QIAamp DNA stool Mini Kit	unknown	individual	SPAdes v3.13.0	63058478
ERR3357644	SAMEA5690339	PRJEB32890	Mus musculus domesticus	none	House mouse	Faeces		unknown	none	Ex-wild	Germany/France	Illumina HiSeq 2000	QIAamp DNA stool Mini Kit	unknown	individual	SPAdes v3.13.0	71158954
ERR675498	SAMEA3134356	PRJEB7759	Mus musculus domesticus	SV129	House mouse	Faeces		chow	none	Laboratory	Norway	Illumina HiSeq 2000	unclear	unclear	individual	SPAdes v3.13.0	38352870
ERR675499	SAMEA3134357	PRJEB7759	Mus musculus domesticus	SV129	House mouse	Faeces		HF	high fat	Laboratory	Norway	Illumina HiSeq 2000	unclear	unclear	individual	SPAdes v3.13.0	40308830
ERR675500	SAMEA3134358	PRJEB7759	Mus musculus domesticus	SV129	House mouse	Faeces		chow	none	Laboratory	Norway	Illumina HiSeq 2000	unclear	unclear	individual	SPAdes v3.13.0	49878730
ERR675501	SAMEA3134359	PRJEB7759	Mus musculus domesticus	SV129	House mouse	Faeces		HF	high fat	Laboratory	Norway	Illumina HiSeq 2000	unclear	unclear	individual	SPAdes v3.13.0	47648084
ERR675502	SAMEA3134360	PRJEB7759	Mus musculus domesticus	SV129	House mouse	Faeces		chow	none	Laboratory	Norway	Illumina HiSeq 2000	unclear	unclear	individual	SPAdes v3.13.0	45559250
ERR675503	SAMEA3134361	PRJEB7759	Mus musculus domesticus	SV129	House mouse	Faeces		HF	high fat	Laboratory	Norway	Illumina HiSeq 2000	unclear	unclear	individual	SPAdes v3.13.0	51893092
ERR675504	SAMEA3134362	PRJEB7759	Mus musculus domesticus	SV129	House mouse	Faeces		chow	none	Laboratory	Norway	Illumina HiSeq 2000	unclear	unclear	individual	SPAdes v3.13.0	49919708
ERR675505	SAMEA3134363	PRJEB7759	Mus musculus domesticus	SV129	House mouse	Faeces		HF	high fat	Laboratory	Norway	Illumina HiSeq 2000	unclear	unclear	individual	SPAdes v3.13.0	48510908
ERR675506	SAMEA3134364	PRJEB7759	Mus musculus domesticus	SV129	House mouse	Faeces		chow	none	Laboratory	Norway	Illumina HiSeq 2000	unclear	unclear	individual	SPAdes v3.13.0	35590078
ERR675507	SAMEA3134365	PRJEB7759	Mus musculus domesticus	SV129	House mouse	Faeces		HF	high fat	Laboratory	Norway	Illumina HiSeq 2000	unclear	unclear	individual	SPAdes v3.13.0	39689822
ERR675508	SAMEA3134366	PRJEB7759	Mus musculus domesticus	SV129	House mouse	Faeces		chow	none	Laboratory	Norway	Illumina HiSeq 2000	unclear	unclear	individual	SPAdes v3.13.0	65021846
ERR675509	SAMEA3134367	PRJEB7759	Mus musculus domesticus	SV129	House mouse	Faeces		HF	high fat	Laboratory	Norway	Illumina HiSeq 2000	unclear	unclear	individual	SPAdes v3.13.0	39852246
ERR675510	SAMEA3134368	PRJEB7759	Mus musculus domesticus	SV129	House mouse	Faeces		chow	none	Laboratory	Norway	Illumina HiSeq 2000	unclear	unclear	individual	SPAdes v3.13.0	50845594
ERR675511	SAMEA3134369	PRJEB7759	Mus musculus domesticus	SV129	House mouse	Faeces		HF	high fat	Laboratory	Norway	Illumina HiSeq 2000	unclear	unclear	individual	SPAdes v3.13.0	53562128
ERR675512	SAMEA3134370	PRJEB7759	Mus musculus domesticus	SV129	House mouse	Faeces		chow	none	Laboratory	Norway	Illumina HiSeq 2000	unclear	unclear	individual	SPAdes v3.13.0	52224284
ERR675513	SAMEA3134371	PRJEB7759	Mus musculus domesticus	SV129	House mouse	Faeces		HF	high fat	Laboratory	Norway	Illumina HiSeq 2000	unclear	unclear	individual	SPAdes v3.13.0	42765898
ERR675514	SAMEA3134372	PRJEB7759	Mus musculus domesticus	SV129	House mouse	Faeces		chow	none	Laboratory	Norway	Illumina HiSeq 2000	unclear	unclear	individual	SPAdes v3.13.0	40342508
ERR675515	SAMEA3134373	PRJEB7759	Mus musculus domesticus	SV129	House mouse	Faeces		HF	high fat	Laboratory	Norway	Illumina HiSeq 2000	unclear	unclear	individual	SPAdes v3.13.0	39660848
ERR675516	SAMEA3134374	PRJEB7759	Mus musculus domesticus	SV129	House mouse	Faeces		chow	none	Laboratory	Norway	Illumina HiSeq 2000	unclear	unclear	individual	SPAdes v3.13.0	55165754
ERR675517	SAMEA3134375	PRJEB7759	Mus musculus domesticus	SV129	House mouse	Faeces		HF	high fat	Laboratory	Norway	Illumina HiSeq 2000	unclear	unclear	individual	SPAdes v3.13.0	43829956
ERR675518	SAMEA3134376	PRJEB7759	Mus musculus domesticus	C57BL/6	House mouse	Faeces		chow	none	Laboratory	Norway	Illumina HiSeq 2000	unclear	unclear	individual	SPAdes v3.13.0	41626360
ERR675519	SAMEA3134377	PRJEB7759	Mus musculus domesticus	C57BL/6	House mouse	Faeces		HF	high fat	Laboratory	Norway	Illumina HiSeq 2000	unclear	unclear	individual	SPAdes v3.13.0	48512138
ERR675520	SAMEA3134378	PRJEB7759	Mus musculus domesticus	C57BL/6	House mouse	Faeces		chow	none	Laboratory	Norway	Illumina HiSeq 2000	unclear	unclear	individual	SPAdes v3.13.0	47255704
ERR675521	SAMEA3134379	PRJEB7759	Mus musculus domesticus	C57BL/6	House mouse	Faeces		HF	high fat	Laboratory	Norway	Illumina HiSeq 2000	unclear	unclear	individual	SPAdes v3.13.0	44765744
ERR675522	SAMEA3134380	PRJEB7759	Mus musculus domesticus	C57BL/6	House mouse	Faeces		chow	none	Laboratory	Norway	Illumina HiSeq 2000	unclear	unclear	individual	SPAdes v3.13.0	40151888
ERR675523	SAMEA3134381	PRJEB7759	Mus musculus domesticus	C57BL/6	House mouse	Faeces		HF	high fat	Laboratory	Norway	Illumina HiSeq 2000	unclear	unclear	individual	SPAdes v3.13.0	46938364
ERR675524	SAMEA3134382	PRJEB7759	Mus musculus domesticus	C57BL/6	House mouse	Faeces		chow	none	Laboratory	Norway	Illumina HiSeq 2000	unclear	unclear	individual	SPAdes v3.13.0	54843036
ERR675525	SAMEA3134383	PRJEB7759	Mus musculus domesticus	C57BL/6	House mouse	Faeces		HF	high fat	Laboratory	Norway	Illumina HiSeq 2000	unclear	unclear	individual	SPAdes v3.13.0	35716936
ERR675527	SAMEA3134385	PRJEB7759	Mus musculus domesticus	C57BL/6	House mouse	Faeces		chow	none	Laboratory	Norway	Illumina HiSeq 2000	unclear	unclear	individual	SPAdes v3.13.0	38402198
ERR675528	SAMEA3134386	PRJEB7759	Mus musculus domesticus	C57BL/6	House mouse	Faeces		HF	high fat	Laboratory	Norway	Illumina HiSeq 2000	unclear	unclear	individual	SPAdes v3.13.0	48234076
ERR675529	SAMEA3134387	PRJEB7759	Mus musculus domesticus	C57BL/6	House mouse	Faeces		chow	none	Laboratory	Norway	Illumina HiSeq 2000	unclear	unclear	individual	SPAdes v3.13.0	40375124
ERR675530	SAMEA3134388	PRJEB7759	Mus musculus domesticus	C57BL/6	House mouse	Faeces		HF	high fat	Laboratory	Norway	Illumina HiSeq 2000	unclear	unclear	individual	SPAdes v3.13.0	33821226
ERR675531	SAMEA3134389	PRJEB7759	Mus musculus domesticus	C57BL/6	House mouse	Faeces		HF	high fat	Laboratory	Norway	Illumina HiSeq 2000	unclear	unclear	individual	SPAdes v3.13.0	43041916
ERR675532	SAMEA3134390	PRJEB7759	Mus musculus domesticus	C57BL/6	House mouse	Faeces		HF	high fat	Laboratory	Norway	Illumina HiSeq 2000	unclear	unclear	individual	SPAdes v3.13.0	40810836
ERR675533	SAMEA3134391	PRJEB7759	Mus musculus domesticus	C57BL/6	House mouse	Faeces		HF	high fat	Laboratory	USA	Illumina HiSeq 2000	unclear	unclear	individual	SPAdes v3.13.0	48323542
ERR675534	SAMEA3134392	PRJEB7759	Mus musculus domesticus	C57BL/6	House mouse	Faeces		HF	high fat	Laboratory	USA	Illumina HiSeq 2000	unclear	unclear	individual	SPAdes v3.13.0	42118106
ERR675535	SAMEA3134393	PRJEB7759	Mus musculus domesticus	C57BL/6	House mouse	Faeces		HF	high fat	Laboratory	USA	Illumina HiSeq 2000	unclear	unclear	individual	SPAdes v3.13.0	39035932
ERR675536	SAMEA3134394	PRJEB7759	Mus musculus domesticus	C57BL/6	House mouse	Faeces		HF	high fat	Laboratory	USA	Illumina HiSeq 2000	unclear	unclear	individual	SPAdes v3.13.0	31623836
ERR675537	SAMEA3134395	PRJEB7759	Mus musculus domesticus	C57BL/6	House mouse	Faeces		HF	high fat	Laboratory	USA	Illumina HiSeq 2000	unclear	unclear	individual	SPAdes v3.13.0	23133404
ERR675538	SAMEA3134396	PRJEB7759	Mus musculus domesticus	C57BL/6	House mouse	Faeces		HF	high fat	Laboratory	USA	Illumina HiSeq 2000	unclear	unclear	individual	SPAdes v3.13.0	25918332
ERR675539	SAMEA3134397	PRJEB7759	Mus musculus domesticus	C57BL/6	House mouse	Faeces		HF	high fat	Laboratory	USA	Illumina HiSeq 2000	unclear	unclear	individual	SPAdes v3.13.0	42981756
ERR675540	SAMEA3134398	PRJEB7759	Mus musculus domesticus	C57BL/6	House mouse	Faeces		HF	high fat	Laboratory	USA	Illumina HiSeq 2000	unclear	unclear	individual	SPAdes v3.13.0	36882012
ERR675541	SAMEA3134399	PRJEB7759	Mus musculus domesticus	C57BL/6	House mouse	Faeces		chow	none	Laboratory	USA	Illumina HiSeq 2000	unclear	unclear	individual	SPAdes v3.13.0	48258726
ERR675542	SAMEA3134400	PRJEB7759	Mus musculus domesticus	C57BL/6	House mouse	Faeces		chow	none	Laboratory	USA	Illumina HiSeq 2000	unclear	unclear	individual	SPAdes v3.13.0	55652668
ERR675543	SAMEA3134401	PRJEB7759	Mus musculus domesticus	C57BL/6	House mouse	Faeces		chow	none	Laboratory	USA	Illumina HiSeq 2000	unclear	unclear	individual	SPAdes v3.13.0	52118632
ERR675544	SAMEA3134402	PRJEB7759	Mus musculus domesticus	C57BL/6	House mouse	Faeces		chow	none	Laboratory	USA	Illumina HiSeq 2000	unclear	unclear	individual	SPAdes v3.13.0	51425840
ERR675545	SAMEA3134403	PRJEB7759	Mus musculus domesticus	C57BL/6	House mouse	Faeces		chow	none	Laboratory	USA	Illumina HiSeq 2000	unclear	unclear	individual	SPAdes v3.13.0	26164834
ERR675546	SAMEA3134404	PRJEB7759	Mus musculus domesticus	C57BL/6	House mouse	Faeces		chow	none	Laboratory	USA	Illumina HiSeq 2000	unclear	unclear	individual	SPAdes v3.13.0	51356480
ERR675547	SAMEA3134405	PRJEB7759	Mus musculus domesticus	C57BL/6	House mouse	Faeces		chow	none	Laboratory	USA	Illumina HiSeq 2000	unclear	unclear	individual	SPAdes v3.13.0	49681956
ERR675548	SAMEA3134406	PRJEB7759	Mus musculus domesticus	C57BL/6	House mouse	Faeces		chow	none	Laboratory	USA	Illumina HiSeq 2000	unclear	unclear	individual	SPAdes v3.13.0	51327264
ERR675549	SAMEA3134407	PRJEB7759	Mus musculus domesticus	C57BL/6	House mouse	Faeces		chow	none	Laboratory	USA	Illumina HiSeq 2000	unclear	unclear	individual	SPAdes v3.13.0	45608222
ERR675550	SAMEA3134408	PRJEB7759	Mus musculus domesticus	C57BL/6	House mouse	Faeces		chow	none	Laboratory	USA	Illumina HiSeq 2000	unclear	unclear	individual	SPAdes v3.13.0	53564064
ERR675551	SAMEA3134409	PRJEB7759	Mus musculus domesticus	C57BL/6	House mouse	Faeces		chow	none	Laboratory	USA	Illumina HiSeq 2000	unclear	unclear	individual	SPAdes v3.13.0	34862210
ERR675552	SAMEA3134410	PRJEB7759	Mus musculus domesticus	C57BL/6	House mouse	Faeces		chow	none	Laboratory	USA	Illumina HiSeq 2000	unclear	unclear	individual	SPAdes v3.13.0	44536024
ERR675553	SAMEA3134411	PRJEB7759	Mus musculus domesticus	C57BL/6	House mouse	Faeces		chow	none	Laboratory	USA	Illumina HiSeq 2000	unclear	unclear	individual	SPAdes v3.13.0	51360618
ERR675554	SAMEA3134412	PRJEB7759	Mus musculus domesticus	C57BL/6	House mouse	Faeces		chow	none	Laboratory	USA	Illumina HiSeq 2000	unclear	unclear	individual	SPAdes v3.13.0	55200562
ERR675555	SAMEA3134413	PRJEB7759	Mus musculus domesticus	C57BL/6	House mouse	Faeces		chow	none	Laboratory	USA	Illumina HiSeq 2000	unclear	unclear	individual	SPAdes v3.13.0	49018536
ERR675556	SAMEA3134414	PRJEB7759	Mus musculus domesticus	C57BL/6	House mouse	Faeces		chow	none	Laboratory	USA	Illumina HiSeq 2000	unclear	unclear	individual	SPAdes v3.13.0	48938706
ERR675557	SAMEA3134415	PRJEB7759	Mus musculus domesticus	BALB/c	House mouse	Faeces		chow	none	Laboratory	USA	Illumina HiSeq 2000	unclear	unclear	individual	SPAdes v3.13.0	48094562
ERR675558	SAMEA3134416	PRJEB7759	Mus musculus domesticus	BALB/c	House mouse	Faeces		chow	none	Laboratory	USA	Illumina HiSeq 2000	unclear	unclear	individual	SPAdes v3.13.0	42058546
ERR675559	SAMEA3134417	PRJEB7759	Mus musculus domesticus	BALB/c	House mouse	Faeces		chow	none	Laboratory	USA	Illumina HiSeq 2000	unclear	unclear	individual	SPAdes v3.13.0	4177936
ERR675560	SAMEA3134418	PRJEB7759	Mus musculus domesticus	BALB/c	House mouse	Faeces		chow	none	Laboratory	USA	Illumina HiSeq 2000	unclear	unclear	individual	SPAdes v3.13.0	43997752
ERR675561	SAMEA3134419	PRJEB7759	Mus musculus domesticus	BALB/c	House mouse	Faeces		chow	none	Laboratory	USA	Illumina HiSeq 2000	unclear	unclear	individual	SPAdes v3.13.0	46857872
ERR675562	SAMEA3134420	PRJEB7759	Mus musculus domesticus	BALB/c	House mouse	Faeces		chow	none	Laboratory	USA	Illumina HiSeq 2000	unclear	unclear	individual	SPAdes v3.13.0	9876912
ERR675563	SAMEA3134421	PRJEB7759	Mus musculus domesticus	BALB/c	House mouse	Faeces		chow	none	Laboratory	USA	Illumina HiSeq 2000	unclear	unclear	individual	SPAdes v3.13.0	57318168
ERR675564	SAMEA3134422	PRJEB7759	Mus musculus domesticus	BALB/c	House mouse	Faeces		chow	none	Laboratory	USA	Illumina HiSeq 2000	unclear	unclear	individual	SPAdes v3.13.0	53063582
ERR675565	SAMEA3134423	PRJEB7759	Mus musculus domesticus	SJL	House mouse	Faeces		chow	none	Laboratory	USA	Illumina HiSeq 2000	unclear	unclear	individual	SPAdes v3.13.0	4945256
ERR675566	SAMEA3134424	PRJEB7759	Mus musculus domesticus	SJL	House mouse	Faeces		chow	none	Laboratory	USA	Illumina HiSeq 2000	unclear	unclear	individual	SPAdes v3.13.0	50894180
ERR675567	SAMEA3134425	PRJEB7759	Mus musculus domesticus	SJL	House mouse	Faeces		chow	none	Laboratory	USA	Illumina HiSeq 2000	unclear	unclear	individual	SPAdes v3.13.0	48460774
ERR675568	SAMEA3134426	PRJEB7759	Mus musculus domesticus	SJL	House mouse	Faeces		chow	none	Laboratory	USA	Illumina HiSeq 2000	unclear	unclear	individual	SPAdes v3.13.0	51780200
ERR675569	SAMEA3134427	PRJEB7759	Mus musculus domesticus	SJL	House mouse	Faeces		chow	none	Laboratory	USA	Illumina HiSeq 2000	unclear	unclear	individual	SPAdes v3.13.0	50005330
ERR675570	SAMEA3134428	PRJEB7759	Mus musculus domesticus	SJL	House mouse	Faeces		chow	none	Laboratory	USA	Illumina HiSeq 2000	unclear	unclear	individual	SPAdes v3.13.0	49791306
ERR675571	SAMEA3134429	PRJEB7759	Mus musculus domesticus	SJL	House mouse	Faeces		chow	none	Laboratory	USA	Illumina HiSeq 2000	unclear	unclear	individual	SPAdes v3.13.0	54821472
ERR675572	SAMEA3134430	PRJEB7759	Mus musculus domesticus	SJL	House mouse	Faeces		chow	none	Laboratory	USA	Illumina HiSeq 2000	unclear	unclear	individual	SPAdes v3.13.0	53991726
ERR675573	SAMEA3134431	PRJEB7759	Mus musculus domesticus	129S	House mouse	Faeces		chow	none	Laboratory	USA	Illumina HiSeq 2000	unclear	unclear	individual	SPAdes v3.13.0	43492304
ERR675574	SAMEA3134432	PRJEB7759	Mus musculus domesticus	129S	House mouse	Faeces		chow	none	Laboratory	USA	Illumina HiSeq 2000	unclear	unclear	individual	SPAdes v3.13.0	53108050
ERR675575	SAMEA3134433	PRJEB7759	Mus musculus domesticus	129S	House mouse	Faeces		chow	none	Laboratory	USA	Illumina HiSeq 2000	unclear	unclear	individual	SPAdes v3.13.0	54405384
ERR675577	SAMEA3134435	PRJEB7759	Mus musculus domesticus	129S	House mouse	Faeces		chow	none	Laboratory	USA	Illumina HiSeq 2000	unclear	unclear	individual	SPAdes v3.13.0	50839290
ERR675578	SAMEA3134436	PRJEB7759	Mus musculus domesticus	129S	House mouse	Faeces		chow	none	Laboratory	USA	Illumina HiSeq 2000	unclear	unclear	individual	SPAdes v3.13.0	56845276
ERR675579	SAMEA3134437	PRJEB7759	Mus musculus domesticus	129S	House mouse	Faeces		chow	none	Laboratory	USA	Illumina HiSeq 2000	unclear	unclear	individual	SPAdes v3.13.0	48394746
ERR675580	SAMEA3134438	PRJEB7759	Mus musculus domesticus	129S	House mouse	Faeces		chow	none	Laboratory	USA	Illumina HiSeq 2000	unclear	unclear	individual	SPAdes v3.13.0	46791476
ERR675581	SAMEA3134439	PRJEB7759	Mus musculus domesticus	SJL-C57BL/6	House mouse	Faeces		chow	none	Laboratory	USA	Illumina HiSeq 2000	unclear	unclear	individual	SPAdes v3.13.0	42177246
ERR675582	SAMEA3134440	PRJEB7759	Mus musculus domesticus	SJL-C57BL/6	House mouse	Faeces		chow	none	Laboratory	USA	Illumina HiSeq 2000	unclear	unclear	individual	SPAdes v3.13.0	49418276
ERR675583	SAMEA3134441	PRJEB7759	Mus musculus domesticus	SJL-C57BL/6	House mouse	Faeces		chow	none	Laboratory	USA	Illumina HiSeq 2000	unclear	unclear	individual	SPAdes v3.13.0	54763300
ERR675584	SAMEA3134442	PRJEB7759	Mus musculus domesticus	SJL-C57BL/6	House mouse	Faeces		chow	none	Laboratory	USA	Illumina HiSeq 2000	unclear	unclear	individual	SPAdes v3.13.0	52123154
ERR675585	SAMEA3134443	PRJEB7759	Mus musculus domesticus	SJL-C57BL/6	House mouse	Faeces		chow	none	Laboratory	USA	Illumina HiSeq 2000	unclear	unclear	individual	SPAdes v3.13.0	50045342
ERR675586	SAMEA3134444	PRJEB7759	Mus musculus domesticus	SJL-C57BL/6	House mouse	Faeces		chow	none	Laboratory	USA	Illumina HiSeq 2000	unclear	unclear	individual	SPAdes v3.13.0	53155024
ERR675587	SAMEA3134445	PRJEB7759	Mus musculus domesticus	SJL-C57BL/6	House mouse	Faeces		chow	none	Laboratory	USA	Illumina HiSeq 2000	unclear	unclear	individual	SPAdes v3.13.0	57747722
ERR675588	SAMEA3134446	PRJEB7759	Mus musculus domesticus	SJL-C57BL/6	House mouse	Faeces		chow	none	Laboratory	USA	Illumina HiSeq 2000	unclear	unclear	individual	SPAdes v3.13.0	54861720
ERR675589	SAMEA3134447	PRJEB7759	Mus musculus domesticus	NOD	House mouse	Faeces		chow	none	Laboratory	USA	Illumina HiSeq 2000	unclear	unclear	individual	SPAdes v3.13.0	46246326
ERR675590	SAMEA3134448	PRJEB7759	Mus musculus domesticus	NOD	House mouse	Faeces		chow	none	Laboratory	USA	Illumina HiSeq 2000	unclear	unclear	individual	SPAdes v3.13.0	54280770
ERR675591	SAMEA3134449	PRJEB7759	Mus musculus domesticus	NOD	House mouse	Faeces		chow	none	Laboratory	USA	Illumina HiSeq 2000	unclear	unclear	individual	SPAdes v3.13.0	49981256
ERR675592	SAMEA3134450	PRJEB7759	Mus musculus domesticus	NOD	House mouse	Faeces		chow	none	Laboratory	USA	Illumina HiSeq 2000	unclear	unclear	individual	SPAdes v3.13.0	49317768
ERR675593	SAMEA3134451	PRJEB7759	Mus musculus domesticus	NOD	House mouse	Faeces		chow	none	Laboratory	USA	Illumina HiSeq 2000	unclear	unclear	individual	SPAdes v3.13.0	8890936
ERR675594	SAMEA3134452	PRJEB7759	Mus musculus domesticus	NOD	House mouse	Faeces		chow	none	Laboratory	USA	Illumina HiSeq 2000	unclear	unclear	individual	SPAdes v3.13.0	50640044
ERR675595	SAMEA3134453	PRJEB7759	Mus musculus domesticus	NOD	House mouse	Faeces		chow	none	Laboratory	USA	Illumina HiSeq 2000	unclear	unclear	individual	SPAdes v3.13.0	56431258
ERR675596	SAMEA3134454	PRJEB7759	Mus musculus domesticus	NOD	House mouse	Faeces		chow	none	Laboratory	USA	Illumina HiSeq 2000	unclear	unclear	individual	SPAdes v3.13.0	45694604
ERR675597	SAMEA3134455	PRJEB7759	Mus musculus domesticus	SV129	House mouse	Faeces		chow	none	Laboratory	Denmark	Illumina HiSeq 2000	unclear	unclear	individual	SPAdes v3.13.0	23068824
ERR675599	SAMEA3134457	PRJEB7759	Mus musculus domesticus	SV129	House mouse	Faeces		chow	none	Laboratory	Denmark	Illumina HiSeq 2000	unclear	unclear	individual	SPAdes v3.13.0	6576194
ERR675600	SAMEA3134458	PRJEB7759	Mus musculus domesticus	SV129	House mouse	Faeces		chow	none	Laboratory	Denmark	Illumina HiSeq 2000	unclear	unclear	individual	SPAdes v3.13.0	6732460
ERR675601	SAMEA3134459	PRJEB7759	Mus musculus domesticus	SV129	House mouse	Faeces		chow	none	Laboratory	Denmark	Illumina HiSeq 2000	unclear	unclear	individual	SPAdes v3.13.0	45992630
ERR675602	SAMEA3134460	PRJEB7759	Mus musculus domesticus	SV129	House mouse	Faeces		chow	none	Laboratory	Denmark	Illumina HiSeq 2000	unclear	unclear	individual	SPAdes v3.13.0	3087634
ERR675603	SAMEA3134461	PRJEB7759	Mus musculus domesticus	SV129	House mouse	Faeces		chow	none	Laboratory	Denmark	Illumina HiSeq 2000	unclear	unclear	individual	SPAdes v3.13.0	35828742
ERR675604	SAMEA3134462	PRJEB7759	Mus musculus domesticus	C57BL/6	House mouse	Faeces		chow	none	Laboratory	Denmark	Illumina HiSeq 2000	unclear	unclear	individual	SPAdes v3.13.0	4168334
ERR675605	SAMEA3134463	PRJEB7759	Mus musculus domesticus	C57BL/6	House mouse	Faeces		chow	none	Laboratory	Denmark	Illumina HiSeq 2000	unclear	unclear	individual	SPAdes v3.13.0	5808818
ERR675606	SAMEA3134464	PRJEB7759	Mus musculus domesticus	C57BL/6	House mouse	Faeces		chow	none	Laboratory	Denmark	Illumina HiSeq 2000	unclear	unclear	individual	SPAdes v3.13.0	21306862
ERR675607	SAMEA3134465	PRJEB7759	Mus musculus domesticus	C57BL/6	House mouse	Faeces		chow	none	Laboratory	Denmark	Illumina HiSeq 2000	unclear	unclear	individual	SPAdes v3.13.0	5138568
ERR675608	SAMEA3134466	PRJEB7759	Mus musculus domesticus	SV129	House mouse	Faeces		chow	none	Laboratory	Denmark	Illumina HiSeq 2000	unclear	unclear	individual	SPAdes v3.13.0	813826
ERR675609	SAMEA3134467	PRJEB7759	Mus musculus domesticus	SV129	House mouse	Faeces		HF	high fat	Laboratory	Denmark	Illumina HiSeq 2000	unclear	unclear	individual	SPAdes v3.13.0	29653366
ERR675611	SAMEA3134468	PRJEB7759	Mus musculus domesticus	SV129	House mouse	Faeces		chow	none	Laboratory	Denmark	Illumina HiSeq 2000	unclear	unclear	individual	SPAdes v3.13.0	32691432
ERR675613	SAMEA3134469	PRJEB7759	Mus musculus domesticus	SV129	House mouse	Faeces		HF	high fat	Laboratory	Denmark	Illumina HiSeq 2000	unclear	unclear	individual	SPAdes v3.13.0	4966118
ERR675615	SAMEA3134470	PRJEB7759	Mus musculus domesticus	SV129	House mouse	Faeces		chow	none	Laboratory	Denmark	Illumina HiSeq 2000	unclear	unclear	individual	SPAdes v3.13.0	4762318
ERR675616	SAMEA3134471	PRJEB7759	Mus musculus domesticus	SV129	House mouse	Faeces		HF	high fat	Laboratory	Denmark	Illumina HiSeq 2000	unclear	unclear	individual	SPAdes v3.13.0	6128584
ERR675617	SAMEA3134471	PRJEB7759	Mus musculus domesticus	SV129	House mouse	Faeces		HF	high fat	Laboratory	Denmark	Illumina HiSeq 2000	unclear	unclear	individual	SPAdes v3.13.0	8986034
ERR675618	SAMEA3134472	PRJEB7759	Mus musculus domesticus	C57BL/6	House mouse	Faeces		chow	none	Laboratory	Denmark	Illumina HiSeq 2000	unclear	unclear	individual	SPAdes v3.13.0	20607966
ERR675619	SAMEA3134473	PRJEB7759	Mus musculus domesticus	C57BL/6	House mouse	Faeces		chow	none	Laboratory	Denmark	Illumina HiSeq 2000	unclear	unclear	individual	SPAdes v3.13.0	24419162
ERR675620	SAMEA3134474	PRJEB7759	Mus musculus domesticus	C57BL/6	House mouse	Faeces		HF	high fat	Laboratory	Denmark	Illumina HiSeq 2000	unclear	unclear	individual	SPAdes v3.13.0	17885194
ERR675621	SAMEA3134474	PRJEB7759	Mus musculus domesticus	C57BL/6	House mouse	Faeces		HF	high fat	Laboratory	Denmark	Illumina HiSeq 2000	unclear	unclear	individual	SPAdes v3.13.0	16306184
ERR675622	SAMEA3134475	PRJEB7759	Mus musculus domesticus	C57BL/6	House mouse	Faeces		chow	none	Laboratory	Denmark	Illumina HiSeq 2000	unclear	unclear	individual	SPAdes v3.13.0	23355834
ERR675623	SAMEA3134476	PRJEB7759	Mus musculus domesticus	SV129	House mouse	Faeces		chow	none	Laboratory	Denmark	Illumina HiSeq 2000	unclear	unclear	individual	SPAdes v3.13.0	32403764
ERR675624	SAMEA3134477	PRJEB7759	Mus musculus domesticus	C57BL/6	House mouse	Faeces		chow	none	Laboratory	Denmark	Illumina HiSeq 2000	unclear	unclear	individual	SPAdes v3.13.0	16785790
ERR675625	SAMEA3134477	PRJEB7759	Mus musculus domesticus	C57BL/6	House mouse	Faeces		chow	none	Laboratory	Denmark	Illumina HiSeq 2000	unclear	unclear	individual	SPAdes v3.13.0	9387420
ERR675626	SAMEA3134478	PRJEB7759	Mus musculus domesticus	C57BL/6	House mouse	Faeces		chow	none	Laboratory	Denmark	Illumina HiSeq 2000	unclear	unclear	individual	SPAdes v3.13.0	21803440
ERR675627	SAMEA3134479	PRJEB7759	Mus musculus domesticus	C57BL/6	House mouse	Faeces		chow	none	Laboratory	Denmark	Illumina HiSeq 2000	unclear	unclear	individual	SPAdes v3.13.0	67658100
ERR675628	SAMEA3134480	PRJEB7759	Mus musculus domesticus	C57BL/6	House mouse	Faeces		chow	none	Laboratory	Denmark	Illumina HiSeq 2000	unclear	unclear	individual	SPAdes v3.13.0	80444844
ERR675629	SAMEA3134481	PRJEB7759	Mus musculus domesticus	C57BL/6	House mouse	Faeces		chow	none	Laboratory	Denmark	Illumina HiSeq 2000	unclear	unclear	individual	SPAdes v3.13.0	63000592
ERR675630	SAMEA3134482	PRJEB7759	Mus musculus domesticus	C57BL/6	House mouse	Faeces		chow	none	Laboratory	Denmark	Illumina HiSeq 2000	unclear	unclear	individual	SPAdes v3.13.0	54475622
ERR675631	SAMEA3134483	PRJEB7759	Mus musculus domesticus	C57BL/6	House mouse	Faeces		chow	none	Laboratory	Denmark	Illumina HiSeq 2000	unclear	unclear	individual	SPAdes v3.13.0	62667966
ERR675632	SAMEA3134484	PRJEB7759	Mus musculus domesticus	C57BL/6	House mouse	Faeces		chow	none	Laboratory	Denmark	Illumina HiSeq 2000	unclear	unclear	individual	SPAdes v3.13.0	61849102
ERR675633	SAMEA3134485	PRJEB7759	Mus musculus domesticus	C57BL/6	House mouse	Faeces		chow	none	Laboratory	Denmark	Illumina HiSeq 2000	unclear	unclear	individual	SPAdes v3.13.0	89473062
ERR675634	SAMEA3134486	PRJEB7759	Mus musculus domesticus	C57BL/6	House mouse	Faeces		chow	none	Laboratory	Denmark	Illumina HiSeq 2000	unclear	unclear	individual	SPAdes v3.13.0	73808816
ERR675635	SAMEA3134487	PRJEB7759	Mus musculus domesticus	C57BL/6	House mouse	Faeces		chow	none	Laboratory	Denmark	Illumina HiSeq 2000	unclear	unclear	individual	SPAdes v3.13.0	52741210
ERR675636	SAMEA3134488	PRJEB7759	Mus musculus domesticus	C57BL/6	House mouse	Faeces		chow	none	Laboratory	Denmark	Illumina HiSeq 2000	unclear	unclear	individual	SPAdes v3.13.0	70468354
ERR675637	SAMEA3134489	PRJEB7759	Mus musculus domesticus	C57BL/6	House mouse	Faeces		chow	none	Laboratory	USA	Illumina HiSeq 2000	unclear	unclear	individual	SPAdes v3.13.0	67548074
ERR675638	SAMEA3134490	PRJEB7759	Mus musculus domesticus	C57BL/6	House mouse	Faeces		chow	none	Laboratory	USA	Illumina HiSeq 2000	unclear	unclear	individual	SPAdes v3.13.0	85002524
ERR675639	SAMEA3134491	PRJEB7759	Mus musculus domesticus	C57BL/6	House mouse	Faeces		chow	none	Laboratory	USA	Illumina HiSeq 2000	unclear	unclear	individual	SPAdes v3.13.0	70250638
ERR675640	SAMEA3134492	PRJEB7759	Mus musculus domesticus	C57BL/6	House mouse	Faeces		chow	none	Laboratory	USA	Illumina HiSeq 2000	unclear	unclear	individual	SPAdes v3.13.0	78196678
ERR675641	SAMEA3134493	PRJEB7759	Mus musculus domesticus	C57BL/6	House mouse	Faeces		chow	none	Laboratory	USA	Illumina HiSeq 2000	unclear	unclear	individual	SPAdes v3.13.0	70883518
ERR675642	SAMEA3134494	PRJEB7759	Mus musculus domesticus	C57BL/6	House mouse	Faeces		chow	none	Laboratory	USA	Illumina HiSeq 2000	unclear	unclear	individual	SPAdes v3.13.0	70808440
ERR675643	SAMEA3134495	PRJEB7759	Mus musculus domesticus	C57BL/6	House mouse	Faeces		chow	none	Laboratory	USA	Illumina HiSeq 2000	unclear	unclear	individual	SPAdes v3.13.0	71020730
ERR675644	SAMEA3134496	PRJEB7759	Mus musculus domesticus	C57BL/6	House mouse	Faeces		chow	none	Laboratory	USA	Illumina HiSeq 2000	unclear	unclear	individual	SPAdes v3.13.0	73867110
ERR675645	SAMEA3134497	PRJEB7759	Mus musculus domesticus	C57BL/6	House mouse	Faeces		HF	high fat	Laboratory	USA	Illumina HiSeq 2000	unclear	unclear	individual	SPAdes v3.13.0	69413440
ERR675646	SAMEA3134498	PRJEB7759	Mus musculus domesticus	C57BL/6	House mouse	Faeces		HF	high fat	Laboratory	USA	Illumina HiSeq 2000	unclear	unclear	individual	SPAdes v3.13.0	82458724
ERR675647	SAMEA3134499	PRJEB7759	Mus musculus domesticus	C57BL/6	House mouse	Faeces		HF	high fat	Laboratory	USA	Illumina HiSeq 2000	unclear	unclear	individual	SPAdes v3.13.0	96258372
ERR675648	SAMEA3134500	PRJEB7759	Mus musculus domesticus	C57BL/6	House mouse	Faeces		HF	high fat	Laboratory	USA	Illumina HiSeq 2000	unclear	unclear	individual	SPAdes v3.13.0	67099192
ERR675649	SAMEA3134501	PRJEB7759	Mus musculus domesticus	C57BL/6	House mouse	Faeces		HF	high fat	Laboratory	USA	Illumina HiSeq 2000	unclear	unclear	individual	SPAdes v3.13.0	70200850
ERR675650	SAMEA3134502	PRJEB7759	Mus musculus domesticus	C57BL/6	House mouse	Faeces		HF	high fat	Laboratory	USA	Illumina HiSeq 2000	unclear	unclear	individual	SPAdes v3.13.0	58111530
ERR675651	SAMEA3134503	PRJEB7759	Mus musculus domesticus	C57BL/6	House mouse	Faeces		HF	high fat	Laboratory	USA	Illumina HiSeq 2000	unclear	unclear	individual	SPAdes v3.13.0	57137372
ERR675652	SAMEA3134504	PRJEB7759	Mus musculus domesticus	C57BL/6	House mouse	Faeces		HF	high fat	Laboratory	USA	Illumina HiSeq 2000	unclear	unclear	individual	SPAdes v3.13.0	73354322
ERR675653	SAMEA3134505	PRJEB7759	Mus musculus domesticus	C57BL/6	House mouse	Faeces		chow	none	Laboratory	China	Illumina HiSeq 2000	unclear	unclear	individual	SPAdes v3.13.0	32768088
ERR675654	SAMEA3134506	PRJEB7759	Mus musculus domesticus	C57BL/6	House mouse	Faeces		chow	none	Laboratory	China	Illumina HiSeq 2000	unclear	unclear	individual	SPAdes v3.13.0	30173276
ERR675655	SAMEA3134507	PRJEB7759	Mus musculus domesticus	C57BL/6	House mouse	Faeces		chow	none	Laboratory	China	Illumina HiSeq 2000	unclear	unclear	individual	SPAdes v3.13.0	48048348
ERR675656	SAMEA3134508	PRJEB7759	Mus musculus domesticus	C57BL/6	House mouse	Faeces		chow	none	Laboratory	China	Illumina HiSeq 2000	unclear	unclear	individual	SPAdes v3.13.0	56390220
ERR675657	SAMEA3134509	PRJEB7759	Mus musculus domesticus	C57BL/6	House mouse	Faeces		chow	none	Laboratory	China	Illumina HiSeq 2000	unclear	unclear	individual	SPAdes v3.13.0	53247918
ERR675658	SAMEA3134510	PRJEB7759	Mus musculus domesticus	C57BL/6	House mouse	Faeces		chow	none	Laboratory	China	Illumina HiSeq 2000	unclear	unclear	individual	SPAdes v3.13.0	53995626
ERR675659	SAMEA3134511	PRJEB7759	Mus musculus domesticus	C57BL/6	House mouse	Faeces		chow	none	Laboratory	China	Illumina HiSeq 2000	unclear	unclear	individual	SPAdes v3.13.0	48158104
ERR675660	SAMEA3134512	PRJEB7759	Mus musculus domesticus	C57BL/6	House mouse	Faeces		chow	none	Laboratory	China	Illumina HiSeq 2000	unclear	unclear	individual	SPAdes v3.13.0	41876724
ERR675661	SAMEA3134513	PRJEB7759	Mus musculus domesticus	C57BL/6	House mouse	Faeces		chow	none	Laboratory	China	Illumina HiSeq 2000	unclear	unclear	individual	SPAdes v3.13.0	34010836
ERR675662	SAMEA3134514	PRJEB7759	Mus musculus domesticus	C57BL/6	House mouse	Faeces		chow	none	Laboratory	China	Illumina HiSeq 2000	unclear	unclear	individual	SPAdes v3.13.0	52447776
ERR675663	SAMEA3134515	PRJEB7759	Mus musculus domesticus	C57BL/6	House mouse	Faeces		HF	high fat	Laboratory	China	Illumina HiSeq 2000	unclear	unclear	individual	SPAdes v3.13.0	50754014
ERR675664	SAMEA3134516	PRJEB7759	Mus musculus domesticus	C57BL/6	House mouse	Faeces		HF	high fat	Laboratory	China	Illumina HiSeq 2000	unclear	unclear	individual	SPAdes v3.13.0	29203796
ERR675665	SAMEA3134517	PRJEB7759	Mus musculus domesticus	C57BL/6	House mouse	Faeces		HF	high fat	Laboratory	China	Illumina HiSeq 2000	unclear	unclear	individual	SPAdes v3.13.0	39601636
ERR675666	SAMEA3134518	PRJEB7759	Mus musculus domesticus	C57BL/6	House mouse	Faeces		HF	high fat	Laboratory	China	Illumina HiSeq 2000	unclear	unclear	individual	SPAdes v3.13.0	48798362
ERR675667	SAMEA3134519	PRJEB7759	Mus musculus domesticus	C57BL/6	House mouse	Faeces		HF	high fat	Laboratory	China	Illumina HiSeq 2000	unclear	unclear	individual	SPAdes v3.13.0	40803616
ERR675668	SAMEA3134520	PRJEB7759	Mus musculus domesticus	C57BL/6	House mouse	Faeces		chow	none	Laboratory	Sweden	Illumina HiSeq 2000	unclear	unclear	individual	SPAdes v3.13.0	77528390
ERR675669	SAMEA3134521	PRJEB7759	Mus musculus domesticus	C57BL/6	House mouse	Faeces		chow	none	Laboratory	Sweden	Illumina HiSeq 2000	unclear	unclear	individual	SPAdes v3.13.0	88288930
ERR675670	SAMEA3134522	PRJEB7759	Mus musculus domesticus	Swiss_web	House mouse	Faeces		chow	none	Laboratory	Sweden	Illumina HiSeq 2000	unclear	unclear	individual	SPAdes v3.13.0	93637720
ERR675671	SAMEA3134523	PRJEB7759	Mus musculus domesticus	Swiss_web	House mouse	Faeces		chow	none	Laboratory	Sweden	Illumina HiSeq 2000	unclear	unclear	individual	SPAdes v3.13.0	70648022
ERR675672	SAMEA3134524	PRJEB7759	Mus musculus domesticus	Swiss_web	House mouse	Faeces		chow	none	Laboratory	Sweden	Illumina HiSeq 2000	unclear	unclear	individual	SPAdes v3.13.0	79315704
ERR675673	SAMEA3134525	PRJEB7759	Mus musculus domesticus	Swiss_web	House mouse	Faeces		chow	none	Laboratory	Sweden	Illumina HiSeq 2000	unclear	unclear	individual	SPAdes v3.13.0	63396386
ERR675674	SAMEA3134526	PRJEB7759	Mus musculus domesticus	Swiss_web	House mouse	Faeces		chow	none	Laboratory	Sweden	Illumina HiSeq 2000	unclear	unclear	individual	SPAdes v3.13.0	59623934
ERR675675	SAMEA3134527	PRJEB7759	Mus musculus domesticus	Swiss_web	House mouse	Faeces		chow	none	Laboratory	Sweden	Illumina HiSeq 2000	unclear	unclear	individual	SPAdes v3.13.0	51090962
ERR675676	SAMEA3134528	PRJEB7759	Mus musculus domesticus	Swiss_web	House mouse	Faeces		chow	none	Laboratory	Sweden	Illumina HiSeq 2000	unclear	unclear	individual	SPAdes v3.13.0	59129878
ERR675677	SAMEA3134529	PRJEB7759	Mus musculus domesticus	Swiss_web	House mouse	Faeces		chow	none	Laboratory	Sweden	Illumina HiSeq 2000	unclear	unclear	individual	SPAdes v3.13.0	51710672
ERR675678	SAMEA3134530	PRJEB7759	Mus musculus domesticus	Swiss_web	House mouse	Faeces		chow	none	Laboratory	Sweden	Illumina HiSeq 2000	unclear	unclear	individual	SPAdes v3.13.0	59513772
ERR675679	SAMEA3134531	PRJEB7759	Mus musculus domesticus	C57BL/6	House mouse	Faeces		chow	none	Laboratory	Sweden	Illumina HiSeq 2000	unclear	unclear	individual	SPAdes v3.13.0	68741464
ERR675680	SAMEA3134532	PRJEB7759	Mus musculus domesticus	Swiss_web	House mouse	Faeces		chow	none	Laboratory	Sweden	Illumina HiSeq 2000	unclear	unclear	individual	SPAdes v3.13.0	65725452
ERR675681	SAMEA3134533	PRJEB7759	Mus musculus domesticus	C57BL/6	House mouse	Faeces		chow	none	Laboratory	Sweden	Illumina HiSeq 2000	unclear	unclear	individual	SPAdes v3.13.0	70285508
ERR675682	SAMEA3134534	PRJEB7759	Mus musculus domesticus	C57BL/6	House mouse	Faeces		chow	none	Laboratory	Sweden	Illumina HiSeq 2000	unclear	unclear	individual	SPAdes v3.13.0	85817998
ERR675683	SAMEA3134535	PRJEB7759	Mus musculus domesticus	C57BL/6	House mouse	Faeces		chow	none	Laboratory	Sweden	Illumina HiSeq 2000	unclear	unclear	individual	SPAdes v3.13.0	79883762
ERR675684	SAMEA3134536	PRJEB7759	Mus musculus domesticus	C57BL/6	House mouse	Faeces		chow	none	Laboratory	Sweden	Illumina HiSeq 2000	unclear	unclear	individual	SPAdes v3.13.0	83407688
ERR675685	SAMEA3134537	PRJEB7759	Mus musculus domesticus	C57BL/6	House mouse	Faeces		chow	none	Laboratory	Sweden	Illumina HiSeq 2000	unclear	unclear	individual	SPAdes v3.13.0	81690504
ERR675686	SAMEA3134538	PRJEB7759	Mus musculus domesticus	C57BL/6	House mouse	Faeces		chow	none	Laboratory	Sweden	Illumina HiSeq 2000	unclear	unclear	individual	SPAdes v3.13.0	90687200
ERR675687	SAMEA3134539	PRJEB7759	Mus musculus domesticus	C57BL/6	House mouse	Faeces		chow	none	Laboratory	Sweden	Illumina HiSeq 2000	unclear	unclear	individual	SPAdes v3.13.0	91700162
SRR14411337	SAMN18914732	This study	Mus musculus domesticus	none	House mouse	Faeces	SC0422	Wild	none	Wild	Isle of May	NextSeq 500	MOBIO Powersoil	Nextera XT	individual	SPAdes v3.13.0	46113596
SRR14411338	SAMN18914731	This study	Mus musculus domesticus	none	House mouse	Faeces	SC0421	Wild	none	Wild	Isle of May	NextSeq 500	MOBIO Powersoil	Nextera XT	individual	SPAdes v3.13.0	53096494
SRR14411339	SAMN18914730	This study	Mus musculus domesticus	none	House mouse	Faeces	SC0420	Wild	none	Wild	Isle of May	NextSeq 500	MOBIO Powersoil	Nextera XT	individual	SPAdes v3.13.0	38674044
SRR14411340	SAMN18914729	This study	Mus musculus domesticus	none	House mouse	Faeces	SC0419	Wild	none	Wild	Isle of May	NextSeq 500	MOBIO Powersoil	Nextera XT	individual	SPAdes v3.13.0	34123134
SRR14411341	SAMN18914728	This study	Mus musculus domesticus	none	House mouse	Faeces	SC0418	Wild	none	Wild	Isle of May	NextSeq 500	MOBIO Powersoil	Nextera XT	individual	SPAdes v3.13.0	17181220
SRR14411342	SAMN18914727	This study	Mus musculus domesticus	none	House mouse	Faeces	SC0417	Wild	none	Wild	Isle of May	NextSeq 500	MOBIO Powersoil	Nextera XT	individual	SPAdes v3.13.0	19707848
SRR14411343	SAMN18914726	This study	Mus musculus domesticus	none	House mouse	Faeces	SC0416	Wild	none	Wild	Isle of May	NextSeq 500	MOBIO Powersoil	Nextera XT	individual	SPAdes v3.13.0	36363864
SRR14411344	SAMN18914725	This study	Mus musculus domesticus	none	House mouse	Faeces	SC0415	Wild	none	Wild	Isle of May	NextSeq 500	MOBIO Powersoil	Nextera XT	individual	SPAdes v3.13.0	19590562
SRR14411345	SAMN18914724	This study	Mus musculus domesticus	none	House mouse	Faeces	SC0414	Wild	none	Wild	Isle of May	NextSeq 500	MOBIO Powersoil	Nextera XT	individual	SPAdes v3.13.0	28876640
SRR14411346	SAMN18914723	This study	Mus musculus domesticus	none	House mouse	Faeces	SC0413	Wild	none	Wild	Isle of May	NextSeq 500	MOBIO Powersoil	Nextera XT	individual	SPAdes v3.13.0	33967842
SRR6032561	SAMN07248895	PRJNA390686	Mus musculus domesticus	C57BL/6NTac	House mouse	Ileocaecal		autoclaved rodent chow (NIH-31 open formula) and autoclaved tap water ad libitum	none	Laboratory	USA: NIH, Bethesda Main Campus	Nextseq 500/550	MagAttract PowerMicrobiome DNA/RNA EP	Illumina Nextera XT	individual	SPAdes v3.13.0	52559810
SRR6032562	SAMN07248899	PRJNA390686	Mus musculus domesticus	C57BL/6NTac	House mouse	Ileocaecal		autoclaved rodent chow (NIH-31 open formula) and autoclaved tap water ad libitum	none	Laboratory	USA: NIH, Bethesda Main Campus	Nextseq 500/550	MagAttract PowerMicrobiome DNA/RNA EP	Illumina Nextera XT	individual	SPAdes v3.13.0	37362850
SRR6032563	SAMN07248900	PRJNA390686	Mus musculus domesticus	C57BL/6NTac	House mouse	Ileocaecal		autoclaved rodent chow (NIH-31 open formula) and autoclaved tap water ad libitum	none	Laboratory	USA: NIH, Bethesda Main Campus	Nextseq 500/550	MagAttract PowerMicrobiome DNA/RNA EP	Illumina Nextera XT	individual	SPAdes v3.13.0	56793214
SRR6032564	SAMN07248892	PRJNA390686	Mus musculus domesticus	C57BL/6NTac	House mouse	Ileocaecal		autoclaved rodent chow (NIH-31 open formula) and autoclaved tap water ad libitum	none	Laboratory	USA: NIH, Bethesda Main Campus	Nextseq 500/550	MagAttract PowerMicrobiome DNA/RNA EP	Illumina Nextera XT	individual	SPAdes v3.13.0	49748602
SRR6032565	SAMN07248891	PRJNA390686	Mus musculus domesticus	C57BL/6NTac	House mouse	Ileocaecal		autoclaved rodent chow (NIH-31 open formula) and autoclaved tap water ad libitum	none	Laboratory	USA: NIH, Bethesda Main Campus	Nextseq 500/550	MagAttract PowerMicrobiome DNA/RNA EP	Illumina Nextera XT	individual	SPAdes v3.13.0	62142350
SRR6032566	SAMN07248906	PRJNA390686	Mus musculus domesticus	C57BL/6NTac	House mouse	Ileocaecal		autoclaved rodent chow (NIH-31 open formula) and autoclaved tap water ad libitum	none	Re-wild	USA: NIH, Bethesda Main Campus	Nextseq 500/550	MagAttract PowerMicrobiome DNA/RNA EP	Illumina Nextera XT	individual	SPAdes v3.13.0	50647202
SRR6032567	SAMN07248893	PRJNA390686	Mus musculus domesticus	C57BL/6NTac	House mouse	Ileocaecal		autoclaved rodent chow (NIH-31 open formula) and autoclaved tap water ad libitum	none	Laboratory	USA: NIH, Bethesda Main Campus	Nextseq 500/550	MagAttract PowerMicrobiome DNA/RNA EP	Illumina Nextera XT	individual	SPAdes v3.13.0	58796380
SRR6032568	SAMN07248908	PRJNA390686	Mus musculus domesticus	C57BL/6NTac	House mouse	Ileocaecal		autoclaved rodent chow (NIH-31 open formula) and autoclaved tap water ad libitum	none	Re-wild	USA: NIH, Bethesda Main Campus	Nextseq 500/550	MagAttract PowerMicrobiome DNA/RNA EP	Illumina Nextera XT	individual	SPAdes v3.13.0	60941968
SRR6032569	SAMN07248920	PRJNA390686	Mus musculus domesticus	C57BL/6NTac	House mouse	Ileocaecal		autoclaved rodent chow (NIH-31 open formula) and autoclaved tap water ad libitum	none	Re-wild	USA: NIH, Bethesda Main Campus	Nextseq 500/550	MagAttract PowerMicrobiome DNA/RNA EP	Illumina Nextera XT	individual	SPAdes v3.13.0	77673258
SRR6032570	SAMN07248914	PRJNA390686	Mus musculus domesticus	C57BL/6NTac	House mouse	Ileocaecal		autoclaved rodent chow (NIH-31 open formula) and autoclaved tap water ad libitum	none	Re-wild	USA: NIH, Bethesda Main Campus	Nextseq 500/550	MagAttract PowerMicrobiome DNA/RNA EP	Illumina Nextera XT	individual	SPAdes v3.13.0	72829524
SRR6032571	SAMN07248913	PRJNA390686	Mus musculus domesticus	C57BL/6NTac	House mouse	Ileocaecal		autoclaved rodent chow (NIH-31 open formula) and autoclaved tap water ad libitum	none	Re-wild	USA: NIH, Bethesda Main Campus	Nextseq 500/550	MagAttract PowerMicrobiome DNA/RNA EP	Illumina Nextera XT	individual	SPAdes v3.13.0	69809172
SRR6032572	SAMN07248905	PRJNA390686	Mus musculus domesticus	C57BL/6NTac	House mouse	Ileocaecal		autoclaved rodent chow (NIH-31 open formula) and autoclaved tap water ad libitum	none	Re-wild	USA: NIH, Bethesda Main Campus	Nextseq 500/550	MagAttract PowerMicrobiome DNA/RNA EP	Illumina Nextera XT	individual	SPAdes v3.13.0	52001214
SRR6032573	SAMN07248904	PRJNA390686	Mus musculus domesticus	C57BL/6NTac	House mouse	Ileocaecal		autoclaved rodent chow (NIH-31 open formula) and autoclaved tap water ad libitum	none	Re-wild	USA: NIH, Bethesda Main Campus	Nextseq 500/550	MagAttract PowerMicrobiome DNA/RNA EP	Illumina Nextera XT	individual	SPAdes v3.13.0	24964542
SRR6032574	SAMN07248912	PRJNA390686	Mus musculus domesticus	C57BL/6NTac	House mouse	Ileocaecal		autoclaved rodent chow (NIH-31 open formula) and autoclaved tap water ad libitum	none	Re-wild	USA: NIH, Bethesda Main Campus	Nextseq 500/550	MagAttract PowerMicrobiome DNA/RNA EP	Illumina Nextera XT	individual	SPAdes v3.13.0	34875946
SRR6032575	SAMN07248911	PRJNA390686	Mus musculus domesticus	C57BL/6NTac	House mouse	Ileocaecal		autoclaved rodent chow (NIH-31 open formula) and autoclaved tap water ad libitum	none	Re-wild	USA: NIH, Bethesda Main Campus	Nextseq 500/550	MagAttract PowerMicrobiome DNA/RNA EP	Illumina Nextera XT	individual	SPAdes v3.13.0	44037118
SRR6032576	SAMN07248896	PRJNA390686	Mus musculus domesticus	C57BL/6NTac	House mouse	Ileocaecal		autoclaved rodent chow (NIH-31 open formula) and autoclaved tap water ad libitum	none	Laboratory	USA: NIH, Bethesda Main Campus	Nextseq 500/550	MagAttract PowerMicrobiome DNA/RNA EP	Illumina Nextera XT	individual	SPAdes v3.13.0	60529166
SRR6032577	SAMN07248897	PRJNA390686	Mus musculus domesticus	C57BL/6NTac	House mouse	Ileocaecal		autoclaved rodent chow (NIH-31 open formula) and autoclaved tap water ad libitum	none	Laboratory	USA: NIH, Bethesda Main Campus	Nextseq 500/550	MagAttract PowerMicrobiome DNA/RNA EP	Illumina Nextera XT	individual	SPAdes v3.13.0	59120590
SRR6032578	SAMN07248898	PRJNA390686	Mus musculus domesticus	C57BL/6NTac	House mouse	Ileocaecal		autoclaved rodent chow (NIH-31 open formula) and autoclaved tap water ad libitum	none	Laboratory	USA: NIH, Bethesda Main Campus	Nextseq 500/550	MagAttract PowerMicrobiome DNA/RNA EP	Illumina Nextera XT	individual	SPAdes v3.13.0	97023708
SRR6032579	SAMN07248836	PRJNA390686	Mus musculus domesticus	Mus musculus domesticus	House mouse	Ileocaecal		autoclaved rodent chow (NIH-31 open formula) and autoclaved tap water ad libitum	none	Wild	USA: Horse stable	Nextseq 500/550	MagAttract PowerMicrobiome DNA/RNA EP	Illumina Nextera XT	individual	SPAdes v3.13.0	32900120
SRR6032580	SAMN07248811	PRJNA390686	Mus musculus domesticus	Mus musculus domesticus	House mouse	Ileocaecal		autoclaved rodent chow (NIH-31 open formula) and autoclaved tap water ad libitum	none	Wild	USA: Horse stable	Nextseq 500/550	MagAttract PowerMicrobiome DNA/RNA EP	Illumina Nextera XT	individual	SPAdes v3.13.0	12444208
SRR6032581	SAMN07248806	PRJNA390686	Mus musculus domesticus	Mus musculus domesticus	House mouse	Ileocaecal		autoclaved rodent chow (NIH-31 open formula) and autoclaved tap water ad libitum	none	Wild	USA: Horse stable	Nextseq 500/550	MagAttract PowerMicrobiome DNA/RNA EP	Illumina Nextera XT	individual	SPAdes v3.13.0	21745558
SRR6032582	SAMN07248817	PRJNA390686	Mus musculus domesticus	Mus musculus domesticus	House mouse	Ileocaecal		autoclaved rodent chow (NIH-31 open formula) and autoclaved tap water ad libitum	none	Wild	USA: Horse stable	Nextseq 500/550	MagAttract PowerMicrobiome DNA/RNA EP	Illumina Nextera XT	individual	SPAdes v3.13.0	44088508
SRR6032583	SAMN07248819	PRJNA390686	Mus musculus domesticus	Mus musculus domesticus	House mouse	Ileocaecal		autoclaved rodent chow (NIH-31 open formula) and autoclaved tap water ad libitum	none	Wild	USA: Horse stable	Nextseq 500/550	MagAttract PowerMicrobiome DNA/RNA EP	Illumina Nextera XT	individual	SPAdes v3.13.0	18179922
SRR6032584	SAMN07248821	PRJNA390686	Mus musculus domesticus	Mus musculus domesticus	House mouse	Ileocaecal		autoclaved rodent chow (NIH-31 open formula) and autoclaved tap water ad libitum	none	Wild	USA: Horse stable	Nextseq 500/550	MagAttract PowerMicrobiome DNA/RNA EP	Illumina Nextera XT	individual	SPAdes v3.13.0	26683600
SRR6032585	SAMN07248812	PRJNA390686	Mus musculus domesticus	Mus musculus domesticus	House mouse	Ileocaecal		autoclaved rodent chow (NIH-31 open formula) and autoclaved tap water ad libitum	none	Wild	USA: Horse stable	Nextseq 500/550	MagAttract PowerMicrobiome DNA/RNA EP	Illumina Nextera XT	individual	SPAdes v3.13.0	31369260
SRR6032586	SAMN07248815	PRJNA390686	Mus musculus domesticus	Mus musculus domesticus	House mouse	Ileocaecal		autoclaved rodent chow (NIH-31 open formula) and autoclaved tap water ad libitum	none	Wild	USA: Horse stable	Nextseq 500/550	MagAttract PowerMicrobiome DNA/RNA EP	Illumina Nextera XT	individual	SPAdes v3.13.0	33930296
SRR6032587	SAMN07248825	PRJNA390686	Mus musculus domesticus	Mus musculus domesticus	House mouse	Ileocaecal		autoclaved rodent chow (NIH-31 open formula) and autoclaved tap water ad libitum	none	Wild	USA: Horse stable	Nextseq 500/550	MagAttract PowerMicrobiome DNA/RNA EP	Illumina Nextera XT	individual	SPAdes v3.13.0	25016852
SRR6032588	SAMN07248829	PRJNA390686	Mus musculus domesticus	Mus musculus domesticus	House mouse	Ileocaecal		autoclaved rodent chow (NIH-31 open formula) and autoclaved tap water ad libitum	none	Wild	USA: Horse stable	Nextseq 500/550	MagAttract PowerMicrobiome DNA/RNA EP	Illumina Nextera XT	individual	SPAdes v3.13.0	30790744
SRR6032589	SAMN07248850	PRJNA390686	Mus musculus domesticus	C57BL/6NTac	House mouse	Ileocaecal		autoclaved rodent chow (NIH-31 open formula) and autoclaved tap water ad libitum	none	Laboratory	USA: NIH, Bethesda Main Campus	Nextseq 500/550	MagAttract PowerMicrobiome DNA/RNA EP	Illumina Nextera XT	individual	SPAdes v3.13.0	53640268
SRR6032590	SAMN07248851	PRJNA390686	Mus musculus domesticus	C57BL/6NTac	House mouse	Ileocaecal		autoclaved rodent chow (NIH-31 open formula) and autoclaved tap water ad libitum	none	Laboratory	USA: NIH, Bethesda Main Campus	Nextseq 500/550	MagAttract PowerMicrobiome DNA/RNA EP	Illumina Nextera XT	individual	SPAdes v3.13.0	35112852
SRR6032591	SAMN07248848	PRJNA390686	Mus musculus domesticus	C57BL/6NTac	House mouse	Ileocaecal		autoclaved rodent chow (NIH-31 open formula) and autoclaved tap water ad libitum	none	Laboratory	USA: NIH, Bethesda Main Campus	Nextseq 500/550	MagAttract PowerMicrobiome DNA/RNA EP	Illumina Nextera XT	individual	SPAdes v3.13.0	71792126
SRR6032592	SAMN07248849	PRJNA390686	Mus musculus domesticus	C57BL/6NTac	House mouse	Ileocaecal		autoclaved rodent chow (NIH-31 open formula) and autoclaved tap water ad libitum	none	Laboratory	USA: NIH, Bethesda Main Campus	Nextseq 500/550	MagAttract PowerMicrobiome DNA/RNA EP	Illumina Nextera XT	individual	SPAdes v3.13.0	38514610
SRR6032593	SAMN07248854	PRJNA390686	Mus musculus domesticus	C57BL/6NTac	House mouse	Ileocaecal		autoclaved rodent chow (NIH-31 open formula) and autoclaved tap water ad libitum	none	Laboratory	USA: NIH, Bethesda Main Campus	Nextseq 500/550	MagAttract PowerMicrobiome DNA/RNA EP	Illumina Nextera XT	individual	SPAdes v3.13.0	54650788
SRR6032594	SAMN07248845	PRJNA390686	Mus musculus domesticus	C57BL/6NTac	House mouse	Ileocaecal		autoclaved rodent chow (NIH-31 open formula) and autoclaved tap water ad libitum	none	Laboratory	USA: NIH, Bethesda Main Campus	Nextseq 500/550	MagAttract PowerMicrobiome DNA/RNA EP	Illumina Nextera XT	individual	SPAdes v3.13.0	47340656
SRR6032595	SAMN07248852	PRJNA390686	Mus musculus domesticus	C57BL/6NTac	House mouse	Ileocaecal		autoclaved rodent chow (NIH-31 open formula) and autoclaved tap water ad libitum	none	Laboratory	USA: NIH, Bethesda Main Campus	Nextseq 500/550	MagAttract PowerMicrobiome DNA/RNA EP	Illumina Nextera XT	individual	SPAdes v3.13.0	55949294
SRR6032596	SAMN07248853	PRJNA390686	Mus musculus domesticus	C57BL/6NTac	House mouse	Ileocaecal		autoclaved rodent chow (NIH-31 open formula) and autoclaved tap water ad libitum	none	Laboratory	USA: NIH, Bethesda Main Campus	Nextseq 500/550	MagAttract PowerMicrobiome DNA/RNA EP	Illumina Nextera XT	individual	SPAdes v3.13.0	62601044
SRR6032597	SAMN07248846	PRJNA390686	Mus musculus domesticus	C57BL/6NTac	House mouse	Ileocaecal		autoclaved rodent chow (NIH-31 open formula) and autoclaved tap water ad libitum	none	Laboratory	USA: NIH, Bethesda Main Campus	Nextseq 500/550	MagAttract PowerMicrobiome DNA/RNA EP	Illumina Nextera XT	individual	SPAdes v3.13.0	26215936
SRR6032598	SAMN07248907	PRJNA390686	Mus musculus domesticus	C57BL/6NTac	House mouse	Ileocaecal		autoclaved rodent chow (NIH-31 open formula) and autoclaved tap water ad libitum	none	Re-wild	USA: NIH, Bethesda Main Campus	Nextseq 500/550	MagAttract PowerMicrobiome DNA/RNA EP	Illumina Nextera XT	individual	SPAdes v3.13.0	82588266
SRR6032599	SAMN07248894	PRJNA390686	Mus musculus domesticus	C57BL/6NTac	House mouse	Ileocaecal		autoclaved rodent chow (NIH-31 open formula) and autoclaved tap water ad libitum	none	Laboratory	USA: NIH, Bethesda Main Campus	Nextseq 500/550	MagAttract PowerMicrobiome DNA/RNA EP	Illumina Nextera XT	individual	SPAdes v3.13.0	51308052
SRR9205126	SAMN11955127	PRJNA540893	Mus musculus domesticus	Mus musculus domesticus	House mouse	Cecal contents		autoclaved rodent chow (NIH-31 open formula) and autoclaved tap water ad libitum	none	Wild	USA: NIH\, Bethesda Main Campus	Illumina HiSeq	MagAttract PowerMicrobiome DNA/RNA EP	Nextera FLEX	individual	SPAdes v3.13.0	44203960
SRR9205127	SAMN11955126	PRJNA540893	Mus musculus domesticus	Mus musculus domesticus	House mouse	Cecal contents		autoclaved rodent chow (NIH-31 open formula) and autoclaved tap water ad libitum	none	Wild	USA: NIH\, Bethesda Main Campus	Illumina HiSeq	MagAttract PowerMicrobiome DNA/RNA EP	Nextera FLEX	individual	SPAdes v3.13.0	49425082
SRR9205128	SAMN11955119	PRJNA540893	Mus musculus domesticus	Mus musculus domesticus	House mouse	Cecal contents		autoclaved rodent chow (NIH-31 open formula) and autoclaved tap water ad libitum	none	Wild	USA: NIH\, Bethesda Main Campus	Illumina HiSeq	MagAttract PowerMicrobiome DNA/RNA EP	Nextera FLEX	individual	SPAdes v3.13.0	39660224
SRR9205129	SAMN11955118	PRJNA540893	Mus musculus domesticus	Mus musculus domesticus	House mouse	Cecal contents		autoclaved rodent chow (NIH-31 open formula) and autoclaved tap water ad libitum	none	Wild	USA: NIH\, Bethesda Main Campus	Illumina HiSeq	MagAttract PowerMicrobiome DNA/RNA EP	Nextera FLEX	individual	SPAdes v3.13.0	50776208
SRR9205130	SAMN11955121	PRJNA540893	Mus musculus domesticus	Mus musculus domesticus	House mouse	Cecal contents		autoclaved rodent chow (NIH-31 open formula) and autoclaved tap water ad libitum	none	Wild	USA: NIH\, Bethesda Main Campus	Illumina HiSeq	MagAttract PowerMicrobiome DNA/RNA EP	Nextera FLEX	individual	SPAdes v3.13.0	37482798
SRR9205131	SAMN11955120	PRJNA540893	Mus musculus domesticus	Mus musculus domesticus	House mouse	Cecal contents		autoclaved rodent chow (NIH-31 open formula) and autoclaved tap water ad libitum	none	Wild	USA: NIH\, Bethesda Main Campus	Illumina HiSeq	MagAttract PowerMicrobiome DNA/RNA EP	Nextera FLEX	individual	SPAdes v3.13.0	31458628
SRR9205132	SAMN11955123	PRJNA540893	Mus musculus domesticus	Mus musculus domesticus	House mouse	Cecal contents		autoclaved rodent chow (NIH-31 open formula) and autoclaved tap water ad libitum	none	Wild	USA: NIH\, Bethesda Main Campus	Illumina HiSeq	MagAttract PowerMicrobiome DNA/RNA EP	Nextera FLEX	individual	SPAdes v3.13.0	45761012
SRR9205133	SAMN11955122	PRJNA540893	Mus musculus domesticus	Mus musculus domesticus	House mouse	Cecal contents		autoclaved rodent chow (NIH-31 open formula) and autoclaved tap water ad libitum	none	Wild	USA: NIH\, Bethesda Main Campus	Illumina HiSeq	MagAttract PowerMicrobiome DNA/RNA EP	Nextera FLEX	individual	SPAdes v3.13.0	53538086
SRR9205134	SAMN11955125	PRJNA540893	Mus musculus domesticus	Mus musculus domesticus	House mouse	Cecal contents		autoclaved rodent chow (NIH-31 open formula) and autoclaved tap water ad libitum	none	Wild	USA: NIH\, Bethesda Main Campus	Illumina HiSeq	MagAttract PowerMicrobiome DNA/RNA EP	Nextera FLEX	individual	SPAdes v3.13.0	40310702
SRR9205135	SAMN11955124	PRJNA540893	Mus musculus domesticus	Mus musculus domesticus	House mouse	Cecal contents		autoclaved rodent chow (NIH-31 open formula) and autoclaved tap water ad libitum	none	Wild	USA: NIH\, Bethesda Main Campus	Illumina HiSeq	MagAttract PowerMicrobiome DNA/RNA EP	Nextera FLEX	individual	SPAdes v3.13.0	38747576
SRR9205136	SAMN11949726	PRJNA540893	Mus musculus domesticus	C57BL/6NTac	House mouse	Cecal contents		autoclaved rodent chow (NIH-31 open formula) and autoclaved tap water ad libitum	none	Laboratory	USA: NIH\, Bethesda Main Campus	Illumina HiSeq	MagAttract PowerMicrobiome DNA/RNA EP	Nextera FLEX	individual	SPAdes v3.13.0	65804218
SRR9205137	SAMN11949725	PRJNA540893	Mus musculus domesticus	C57BL/6NTac	House mouse	Cecal contents		autoclaved rodent chow (NIH-31 open formula) and autoclaved tap water ad libitum	none	Laboratory	USA: NIH\, Bethesda Main Campus	Illumina HiSeq	MagAttract PowerMicrobiome DNA/RNA EP	Nextera FLEX	individual	SPAdes v3.13.0	70500132
SRR9205138	SAMN11949724	PRJNA540893	Mus musculus domesticus	C57BL/6NTac	House mouse	Cecal contents		autoclaved rodent chow (NIH-31 open formula) and autoclaved tap water ad libitum	none	Laboratory	USA: NIH\, Bethesda Main Campus	Illumina HiSeq	MagAttract PowerMicrobiome DNA/RNA EP	Nextera FLEX	individual	SPAdes v3.13.0	43894288
SRR9205139	SAMN11949723	PRJNA540893	Mus musculus domesticus	C57BL/6NTac	House mouse	Cecal contents		autoclaved rodent chow (NIH-31 open formula) and autoclaved tap water ad libitum	none	Laboratory	USA: NIH\, Bethesda Main Campus	Illumina HiSeq	MagAttract PowerMicrobiome DNA/RNA EP	Nextera FLEX	individual	SPAdes v3.13.0	55464296
SRR9205140	SAMN11949730	PRJNA540893	Mus musculus domesticus	C57BL/6NTac	House mouse	Cecal contents		autoclaved rodent chow (NIH-31 open formula) and autoclaved tap water ad libitum	none	Wildling	USA: NIH\, Bethesda Main Campus	Illumina HiSeq	MagAttract PowerMicrobiome DNA/RNA EP	Nextera FLEX	individual	SPAdes v3.13.0	22786948
SRR9205141	SAMN11949729	PRJNA540893	Mus musculus domesticus	C57BL/6NTac	House mouse	Cecal contents		autoclaved rodent chow (NIH-31 open formula) and autoclaved tap water ad libitum	none	Wildling	USA: NIH\, Bethesda Main Campus	Illumina HiSeq	MagAttract PowerMicrobiome DNA/RNA EP	Nextera FLEX	individual	SPAdes v3.13.0	6323322
SRR9205142	SAMN11949728	PRJNA540893	Mus musculus domesticus	C57BL/6NTac	House mouse	Cecal contents		autoclaved rodent chow (NIH-31 open formula) and autoclaved tap water ad libitum	none	Wildling	USA: NIH\, Bethesda Main Campus	Illumina HiSeq	MagAttract PowerMicrobiome DNA/RNA EP	Nextera FLEX	individual	SPAdes v3.13.0	25070110
SRR9205143	SAMN11949727	PRJNA540893	Mus musculus domesticus	C57BL/6NTac	House mouse	Cecal contents		autoclaved rodent chow (NIH-31 open formula) and autoclaved tap water ad libitum	none	Wildling	USA: NIH\, Bethesda Main Campus	Illumina HiSeq	MagAttract PowerMicrobiome DNA/RNA EP	Nextera FLEX	individual	SPAdes v3.13.0	43477706
SRR9205144	SAMN11949732	PRJNA540893	Mus musculus domesticus	C57BL/6NTac	House mouse	Cecal contents		autoclaved rodent chow (NIH-31 open formula) and autoclaved tap water ad libitum	none	Wildling	USA: NIH\, Bethesda Main Campus	Illumina HiSeq	MagAttract PowerMicrobiome DNA/RNA EP	Nextera FLEX	individual	SPAdes v3.13.0	43068508
SRR9205145	SAMN11949731	PRJNA540893	Mus musculus domesticus	C57BL/6NTac	House mouse	Cecal contents		autoclaved rodent chow (NIH-31 open formula) and autoclaved tap water ad libitum	none	Wildling	USA: NIH\, Bethesda Main Campus	Illumina HiSeq	MagAttract PowerMicrobiome DNA/RNA EP	Nextera FLEX	individual	SPAdes v3.13.0	43175506
SRR9205146	SAMN11949722	PRJNA540893	Mus musculus domesticus	C57BL/6NTac	House mouse	Cecal contents		autoclaved rodent chow (NIH-31 open formula) and autoclaved tap water ad libitum	none	Laboratory	USA: NIH\, Bethesda Main Campus	Illumina HiSeq	MagAttract PowerMicrobiome DNA/RNA EP	Nextera FLEX	individual	SPAdes v3.13.0	36473046
SRR9205147	SAMN11949721	PRJNA540893	Mus musculus domesticus	C57BL/6NTac	House mouse	Cecal contents		autoclaved rodent chow (NIH-31 open formula) and autoclaved tap water ad libitum	none	Laboratory	USA: NIH\, Bethesda Main Campus	Illumina HiSeq	MagAttract PowerMicrobiome DNA/RNA EP	Nextera FLEX	individual	SPAdes v3.13.0	17914178
SRR9205148	SAMN11949714	PRJNA540893	Mus musculus domesticus	C57BL/6NTac	House mouse	Cecal contents		autoclaved rodent chow (NIH-31 open formula) and autoclaved tap water ad libitum	none	Laboratory	USA: NIH\, Bethesda Main Campus	Illumina HiSeq	MagAttract PowerMicrobiome DNA/RNA EP	Nextera FLEX	individual	SPAdes v3.13.0	56673240
SRR9205149	SAMN11949713	PRJNA540893	Mus musculus domesticus	C57BL/6NTac	House mouse	Cecal contents		autoclaved rodent chow (NIH-31 open formula) and autoclaved tap water ad libitum	none	Laboratory	USA: NIH\, Bethesda Main Campus	Illumina HiSeq	MagAttract PowerMicrobiome DNA/RNA EP	Nextera FLEX	individual	SPAdes v3.13.0	38757558
SRR9205150	SAMN11949716	PRJNA540893	Mus musculus domesticus	C57BL/6NTac	House mouse	Cecal contents		autoclaved rodent chow (NIH-31 open formula) and autoclaved tap water ad libitum	none	Laboratory	USA: NIH\, Bethesda Main Campus	Illumina HiSeq	MagAttract PowerMicrobiome DNA/RNA EP	Nextera FLEX	individual	SPAdes v3.13.0	21658256
SRR9205151	SAMN11949715	PRJNA540893	Mus musculus domesticus	C57BL/6NTac	House mouse	Cecal contents		autoclaved rodent chow (NIH-31 open formula) and autoclaved tap water ad libitum	none	Laboratory	USA: NIH\, Bethesda Main Campus	Illumina HiSeq	MagAttract PowerMicrobiome DNA/RNA EP	Nextera FLEX	individual	SPAdes v3.13.0	49764330
SRR9205152	SAMN11949718	PRJNA540893	Mus musculus domesticus	C57BL/6NTac	House mouse	Cecal contents		autoclaved rodent chow (NIH-31 open formula) and autoclaved tap water ad libitum	none	Laboratory	USA: NIH\, Bethesda Main Campus	Illumina HiSeq	MagAttract PowerMicrobiome DNA/RNA EP	Nextera FLEX	individual	SPAdes v3.13.0	59091980
SRR9205153	SAMN11949717	PRJNA540893	Mus musculus domesticus	C57BL/6NTac	House mouse	Cecal contents		autoclaved rodent chow (NIH-31 open formula) and autoclaved tap water ad libitum	none	Laboratory	USA: NIH\, Bethesda Main Campus	Illumina HiSeq	MagAttract PowerMicrobiome DNA/RNA EP	Nextera FLEX	individual	SPAdes v3.13.0	1368408
SRR9205154	SAMN11949720	PRJNA540893	Mus musculus domesticus	C57BL/6NTac	House mouse	Cecal contents		autoclaved rodent chow (NIH-31 open formula) and autoclaved tap water ad libitum	none	Laboratory	USA: NIH\, Bethesda Main Campus	Illumina HiSeq	MagAttract PowerMicrobiome DNA/RNA EP	Nextera FLEX	individual	SPAdes v3.13.0	38149744
SRR9205155	SAMN11949719	PRJNA540893	Mus musculus domesticus	C57BL/6NTac	House mouse	Cecal contents		autoclaved rodent chow (NIH-31 open formula) and autoclaved tap water ad libitum	none	Laboratory	USA: NIH\, Bethesda Main Campus	Illumina HiSeq	MagAttract PowerMicrobiome DNA/RNA EP	Nextera FLEX	individual	SPAdes v3.13.0	37914888
SRR9205156	SAMN11949741	PRJNA540893	Mus musculus domesticus	C57BL/6NTac	House mouse	Cecal contents		autoclaved rodent chow (NIH-31 open formula) and autoclaved tap water ad libitum	none	Wildling	USA: NIH\, Bethesda Main Campus	Illumina HiSeq	MagAttract PowerMicrobiome DNA/RNA EP	Nextera FLEX	individual	SPAdes v3.13.0	45368610
SRR9205157	SAMN11955117	PRJNA540893	Mus musculus domesticus	Mus musculus domesticus	House mouse	Cecal contents		autoclaved rodent chow (NIH-31 open formula) and autoclaved tap water ad libitum	none	Wild	USA: NIH\, Bethesda Main Campus	Illumina HiSeq	MagAttract PowerMicrobiome DNA/RNA EP	Nextera FLEX	individual	SPAdes v3.13.0	52197132
SRR9205158	SAMN11949735	PRJNA540893	Mus musculus domesticus	C57BL/6NTac	House mouse	Cecal contents		autoclaved rodent chow (NIH-31 open formula) and autoclaved tap water ad libitum	none	Wildling	USA: NIH\, Bethesda Main Campus	Illumina HiSeq	MagAttract PowerMicrobiome DNA/RNA EP	Nextera FLEX	individual	SPAdes v3.13.0	36479544
SRR9205159	SAMN11949736	PRJNA540893	Mus musculus domesticus	C57BL/6NTac	House mouse	Cecal contents		autoclaved rodent chow (NIH-31 open formula) and autoclaved tap water ad libitum	none	Wildling	USA: NIH\, Bethesda Main Campus	Illumina HiSeq	MagAttract PowerMicrobiome DNA/RNA EP	Nextera FLEX	individual	SPAdes v3.13.0	58715926
SRR9205160	SAMN11949733	PRJNA540893	Mus musculus domesticus	C57BL/6NTac	House mouse	Cecal contents		autoclaved rodent chow (NIH-31 open formula) and autoclaved tap water ad libitum	none	Wildling	USA: NIH\, Bethesda Main Campus	Illumina HiSeq	MagAttract PowerMicrobiome DNA/RNA EP	Nextera FLEX	individual	SPAdes v3.13.0	33081396
SRR9205161	SAMN11949734	PRJNA540893	Mus musculus domesticus	C57BL/6NTac	House mouse	Cecal contents		autoclaved rodent chow (NIH-31 open formula) and autoclaved tap water ad libitum	none	Wildling	USA: NIH\, Bethesda Main Campus	Illumina HiSeq	MagAttract PowerMicrobiome DNA/RNA EP	Nextera FLEX	individual	SPAdes v3.13.0	44515616
SRR9205162	SAMN11949739	PRJNA540893	Mus musculus domesticus	C57BL/6NTac	House mouse	Cecal contents		autoclaved rodent chow (NIH-31 open formula) and autoclaved tap water ad libitum	none	Wildling	USA: NIH\, Bethesda Main Campus	Illumina HiSeq	MagAttract PowerMicrobiome DNA/RNA EP	Nextera FLEX	individual	SPAdes v3.13.0	43909148
SRR9205163	SAMN11949740	PRJNA540893	Mus musculus domesticus	C57BL/6NTac	House mouse	Cecal contents		autoclaved rodent chow (NIH-31 open formula) and autoclaved tap water ad libitum	none	Wildling	USA: NIH\, Bethesda Main Campus	Illumina HiSeq	MagAttract PowerMicrobiome DNA/RNA EP	Nextera FLEX	individual	SPAdes v3.13.0	3349584
SRR9205164	SAMN11949737	PRJNA540893	Mus musculus domesticus	C57BL/6NTac	House mouse	Cecal contents		autoclaved rodent chow (NIH-31 open formula) and autoclaved tap water ad libitum	none	Wildling	USA: NIH\, Bethesda Main Campus	Illumina HiSeq	MagAttract PowerMicrobiome DNA/RNA EP	Nextera FLEX	individual	SPAdes v3.13.0	40011158
SRR9205165	SAMN11949738	PRJNA540893	Mus musculus domesticus	C57BL/6NTac	House mouse	Cecal contents		autoclaved rodent chow (NIH-31 open formula) and autoclaved tap water ad libitum	none	Wildling	USA: NIH\, Bethesda Main Campus	Illumina HiSeq	MagAttract PowerMicrobiome DNA/RNA EP	Nextera FLEX	individual	SPAdes v3.13.0	31941984
SRR9205166	SAMN11955128	PRJNA540893	Mus musculus domesticus	Mus musculus domesticus	House mouse	Cecal contents		autoclaved rodent chow (NIH-31 open formula) and autoclaved tap water ad libitum	none	Wild	USA: NIH\, Bethesda Main Campus	Illumina HiSeq	MagAttract PowerMicrobiome DNA/RNA EP	Nextera FLEX	individual	SPAdes v3.13.0	93978932
SRR9205167	SAMN11955129	PRJNA540893	Mus musculus domesticus	Mus musculus domesticus	House mouse	Cecal contents		autoclaved rodent chow (NIH-31 open formula) and autoclaved tap water ad libitum	none	Wild	USA: NIH\, Bethesda Main Campus	Illumina HiSeq	MagAttract PowerMicrobiome DNA/RNA EP	Nextera FLEX	individual	SPAdes v3.13.0	48737614
SRR9205168	SAMN11955130	PRJNA540893	Mus musculus domesticus	Mus musculus domesticus	House mouse	Cecal contents		autoclaved rodent chow (NIH-31 open formula) and autoclaved tap water ad libitum	none	Wild	USA: NIH\, Bethesda Main Campus	Illumina HiSeq	MagAttract PowerMicrobiome DNA/RNA EP	Nextera FLEX	individual	SPAdes v3.13.0	49903734
SRR9205169	SAMN11955131	PRJNA540893	Mus musculus domesticus	Mus musculus domesticus	House mouse	Cecal contents		autoclaved rodent chow (NIH-31 open formula) and autoclaved tap water ad libitum	none	Wild	USA: NIH\, Bethesda Main Campus	Illumina HiSeq	MagAttract PowerMicrobiome DNA/RNA EP	Nextera FLEX	individual	SPAdes v3.13.0	83014898
SRR14411241	SAMN18914690	This study	Myodes glareolus	none	Bank vole	Colon contents	SC0378	Wild	none	Wild	Lithuania	NextSeq 500	MOBIO Powersoil	Nextera XT	individual	SPAdes v3.13.0	20566878
SRR14411242	SAMN18914689	This study	Myodes glareolus	none	Bank vole	Colon contents	SC0377	Wild	none	Wild	Lithuania	NextSeq 500	MOBIO Powersoil	Nextera XT	individual	SPAdes v3.13.0	34749002
SRR14411254	SAMN18914678	This study	Myodes glareolus	none	Bank vole	Colon contents	SC0366	Wild	none	Wild	Lithuania	NextSeq 500	MOBIO Powersoil	Nextera XT	individual	SPAdes v3.13.0	15283894
SRR14411263	SAMN18914670	This study	Myodes glareolus	none	Bank vole	Colon contents	SC0358	Wild	none	Wild	Lithuania	NextSeq 500	MOBIO Powersoil	Nextera XT	individual	SPAdes v3.13.0	18400908
SRR14411264	SAMN18914669	This study	Myodes glareolus	none	Bank vole	Colon contents	SC0357	Wild	none	Wild	Lithuania	NextSeq 500	MOBIO Powersoil	Nextera XT	individual	SPAdes v3.13.0	19048966
SRR14411265	SAMN18914668	This study	Myodes glareolus	none	Bank vole	Colon contents	SC0356	Wild	none	Wild	Lithuania	NextSeq 500	MOBIO Powersoil	Nextera XT	individual	SPAdes v3.13.0	10262044
SRR14411277	SAMN18914657	This study	Myodes glareolus	none	Bank vole	Colon contents	SC0344	Wild	none	Wild	Lithuania	NextSeq 500	MOBIO Powersoil	Nextera XT	individual	SPAdes v3.13.0	14923922
SRR14411278	SAMN18914656	This study	Myodes glareolus	none	Bank vole	Colon contents	SC0343	Wild	none	Wild	Lithuania	NextSeq 500	MOBIO Powersoil	Nextera XT	individual	SPAdes v3.13.0	18107110
SRR14411279	SAMN18914655	This study	Myodes glareolus	none	Bank vole	Colon contents	SC0342	Wild	none	Wild	Lithuania	NextSeq 500	MOBIO Powersoil	Nextera XT	individual	SPAdes v3.13.0	24097544
SRR14411297	SAMN18914639	This study	Myodes glareolus	none	Bank vole	Colon contents	SC0326	Wild	none	Wild	Lithuania	NextSeq 500	MOBIO Powersoil	Nextera XT	individual	SPAdes v3.13.0	19431484
SRR14411298	SAMN18914638	This study	Myodes glareolus	none	Bank vole	Colon contents	SC0325	Wild	none	Wild	Lithuania	NextSeq 500	MOBIO Powersoil	Nextera XT	individual	SPAdes v3.13.0	16656352
SRR14411319	SAMN18914706	This study	Myodes glareolus	none	Bank vole	Cecal contents	SC0394	Wild	none	Wild	Lithuania	NextSeq 500	MOBIO Powersoil	Nextera XT	individual	SPAdes v3.13.0	11905192
SRR14411323	SAMN18914622	This study	Myodes glareolus	none	Bank vole	Colon contents	SC0309	Wild	none	Wild	Lithuania	NextSeq 500	MOBIO Powersoil	Nextera XT	individual	SPAdes v3.13.0	25033204
SRR14411326	SAMN18914700	This study	Myodes glareolus	none	Bank vole	Cecal contents	SC0388	Wild	none	Wild	Lithuania	NextSeq 500	MOBIO Powersoil	Nextera XT	individual	SPAdes v3.13.0	13307578
SRR14411334	SAMN18914621	This study	Myodes glareolus	none	Bank vole	Colon contents	SC0308	Wild	none	Wild	Lithuania	NextSeq 500	MOBIO Powersoil	Nextera XT	individual	SPAdes v3.13.0	27684752
SRR14411336	SAMN18914691	This study	Myodes glareolus	none	Bank vole	Colon contents	SC0379	Wild	none	Wild	Lithuania	NextSeq 500	MOBIO Powersoil	Nextera XT	individual	SPAdes v3.13.0	35703040
SRR14411348	SAMN18914722	This study	Myodes glareolus	none	Bank vole	Colon contents	SC0412	Wild	none	Wild	Lithuania	NextSeq 500	MOBIO Powersoil	Nextera XT	individual	SPAdes v3.13.0	15214426
ERR1654741	SAMEA4442476	PRJEB15421	Neotoma albigula	none	White-throated woodrat	Faeces		unknown	6percent_oxalate	Laboratory	USA	Illumina HiSeq 2000	unknown	unknown	individual	MEGAHIT v1.2.9	46106864
ERR1654742	SAMEA4442475	PRJEB15421	Neotoma albigula	none	White-throated woodrat	Faeces		unknown	02percent_oxalate	Laboratory	USA	Illumina HiSeq 2000	unknown	unknown	individual	MEGAHIT v1.2.9	31580430
ERR1654743	SAMEA4442474	PRJEB15421	Neotoma albigula	none	White-throated woodrat	Faeces		unknown	6percent_oxalate	Laboratory	USA	Illumina HiSeq 2000	unknown	unknown	individual	MEGAHIT v1.2.9	93416181
ERR1654744	SAMEA4442473	PRJEB15421	Neotoma albigula	none	White-throated woodrat	Faeces		unknown	02percent_oxalate	Laboratory	USA	Illumina HiSeq 2000	unknown	unknown	individual	MEGAHIT v1.2.9	55510805
ERR1654745	SAMEA4442472	PRJEB15421	Neotoma albigula	none	White-throated woodrat	Faeces		unknown	6percent_oxalate	Laboratory	USA	Illumina HiSeq 2000	unknown	unknown	individual	MEGAHIT v1.2.9	43030695
ERR1654746	SAMEA4442471	PRJEB15421	Neotoma albigula	none	White-throated woodrat	Faeces		unknown	02percent_oxalate	Laboratory	USA	Illumina HiSeq 2000	unknown	unknown	individual	MEGAHIT v1.2.9	61832083
ERR1654747	SAMEA4442470	PRJEB15421	Neotoma albigula	none	White-throated woodrat	Faeces		unknown	6percent_oxalate	Laboratory	USA	Illumina HiSeq 2000	unknown	unknown	individual	MEGAHIT v1.2.9	67702579
ERR1654748	SAMEA4442469	PRJEB15421	Neotoma albigula	none	White-throated woodrat	Faeces		unknown	02percent_oxalate	Laboratory	USA	Illumina HiSeq 2000	unknown	unknown	individual	MEGAHIT v1.2.9	61493550
SRR3996909	SAMN05508991	PRJNA336354	Neotoma albigula	none	White-throated woodrat	Foregut contents		Wild	none	Wild	USA: Castle Valley\, UT	Illumina HiSeq 2000	MoBio PowerFecal DNA extraction kit	Illumina TruSeq	coassembly	MEGAHIT v1.1.3	5520992
SRR3996910	SAMN05508992	PRJNA336354	Neotoma albigula	none	White-throated woodrat	Foregut contents		Wild	none	Wild	USA: Castle Valley\, UT	Illumina HiSeq 2000	MoBio PowerFecal DNA extraction kit	Illumina TruSeq	coassembly	MEGAHIT v1.1.3	4657796
SRR3997448	SAMN05508993	PRJNA336354	Neotoma albigula	none	White-throated woodrat	Foregut contents		Wild	none	Wild	USA: Castle Valley\, UT	Illumina HiSeq 2000	MoBio PowerFecal DNA extraction kit	Illumina TruSeq	coassembly	MEGAHIT v1.1.3	3737418
SRR3997449	SAMN05508994	PRJNA336354	Neotoma albigula	none	White-throated woodrat	Foregut contents		Wild	none	Wild	USA: Castle Valley\, UT	Illumina HiSeq 2000	MoBio PowerFecal DNA extraction kit	Illumina TruSeq	coassembly	MEGAHIT v1.1.3	4120248
lepida_foregut_546_control_ALL	mgs192569	mgp9847	Neotoma lepida	none	Desert woodrat	Foregut contents		Harland Teklad formula 2031	none	Ex-wild	USA: Mojave Desert	Illumina HiSeq 2000	DNeasy Blood and Tissue Kit	unknown	individual	SPAdes v3.14.0	50369325
lepida_foregut_548_control_ALL	mgs192563	mgp9847	Neotoma lepida	none	Desert woodrat	Foregut contents		Harland Teklad formula 2031	none	Ex-wild	USA: Mojave Desert	Illumina HiSeq 2000	DNeasy Blood and Tissue Kit	unknown	individual	SPAdes v3.14.0	54453762
lepida_foregut_566_control_ALL	mgs192554	mgp9847	Neotoma lepida	none	Desert woodrat	Foregut contents		Harland Teklad formula 2031	none	Ex-wild	USA: Mojave Desert	Illumina HiSeq 2000	DNeasy Blood and Tissue Kit	unknown	individual	SPAdes v3.14.0	42854967
SRR3996911	SAMN05509001	PRJNA336354	Neotoma stephensi	none	Stephen's woodrat	Cecal contents		Wild	none	Wild	USA: Near Wupatki National Monument\, AZ	Illumina HiSeq 2000	MoBio PowerFecal DNA extraction kit	Illumina TruSeq	coassembly	MEGAHIT v1.1.3	7656432
SRR3997171	SAMN05509002	PRJNA336354	Neotoma stephensi	none	Stephen's woodrat	Cecal contents		Wild	none	Wild	USA: Near Wupatki National Monument\, AZ	Illumina HiSeq 2000	MoBio PowerFecal DNA extraction kit	Illumina TruSeq	coassembly	MEGAHIT v1.1.3	12424592
SRR3997450	SAMN05508995	PRJNA336354	Neotoma stephensi	none	Stephen's woodrat	Foregut contents		Wild	none	Wild	USA: Near Wupatki National Monument\, AZ	Illumina HiSeq 2000	MoBio PowerFecal DNA extraction kit	Illumina TruSeq	coassembly	MEGAHIT v1.1.3	10476128
SRR3997451	SAMN05508996	PRJNA336354	Neotoma stephensi	none	Stephen's woodrat	Foregut contents		Wild	none	Wild	USA: Near Wupatki National Monument\, AZ	Illumina HiSeq 2000	MoBio PowerFecal DNA extraction kit	Illumina TruSeq	coassembly	MEGAHIT v1.1.3	10073276
SRR3997453	SAMN05508997	PRJNA336354	Neotoma stephensi	none	Stephen's woodrat	Foregut contents		Wild	none	Wild	USA: Near Wupatki National Monument\, AZ	Illumina HiSeq 2000	MoBio PowerFecal DNA extraction kit	Illumina TruSeq	coassembly	MEGAHIT v1.1.3	14241618
SRR3997454	SAMN05508998	PRJNA336354	Neotoma stephensi	none	Stephen's woodrat	Foregut contents		Wild	none	Wild	USA: Near Wupatki National Monument\, AZ	Illumina HiSeq 2000	MoBio PowerFecal DNA extraction kit	Illumina TruSeq	coassembly	MEGAHIT v1.1.3	6390900
SRR3997455	SAMN05508999	PRJNA336354	Neotoma stephensi	none	Stephen's woodrat	Cecal contents		Wild	none	Wild	USA: Near Wupatki National Monument\, AZ	Illumina HiSeq 2000	MoBio PowerFecal DNA extraction kit	Illumina TruSeq	coassembly	MEGAHIT v1.1.3	9760332
SRR3997456	SAMN05509000	PRJNA336354	Neotoma stephensi	none	Stephen's woodrat	Cecal contents		Wild	none	Wild	USA: Near Wupatki National Monument\, AZ	Illumina HiSeq 2000	MoBio PowerFecal DNA extraction kit	Illumina TruSeq	coassembly	MEGAHIT v1.1.3	13549112
ERR2167525	SAMEA104346146	PRJEB22973	Rattus norvegicus	Sprague-Dawley	Rat	Faeces		chow	none	Laboratory	China	BGISEQ-500	unknown	unknown	individual	SPAdes v3.13.0	106744502
ERR2167526	SAMEA104346147	PRJEB22973	Rattus norvegicus	Sprague-Dawley	Rat	Faeces		chow	none	Laboratory	China	BGISEQ-500	unknown	unknown	individual	SPAdes v3.13.0	94865334
ERR2167527	SAMEA104346148	PRJEB22973	Rattus norvegicus	Sprague-Dawley	Rat	Faeces		chow	none	Laboratory	China	BGISEQ-500	unknown	unknown	individual	SPAdes v3.13.0	54614466
ERR2167529	SAMEA104346150	PRJEB22973	Rattus norvegicus	Sprague-Dawley	Rat	Faeces		chow	none	Laboratory	China	BGISEQ-500	unknown	unknown	individual	SPAdes v3.13.0	148293150
ERR2167530	SAMEA104346151	PRJEB22973	Rattus norvegicus	Sprague-Dawley	Rat	Faeces		chow	none	Laboratory	China	BGISEQ-500	unknown	unknown	individual	SPAdes v3.13.0	123320144
ERR2167531	SAMEA104346152	PRJEB22973	Rattus norvegicus	Sprague-Dawley	Rat	Faeces		chow	none	Laboratory	China	BGISEQ-500	unknown	unknown	individual	SPAdes v3.13.0	125301272
ERR2167532	SAMEA104346153	PRJEB22973	Rattus norvegicus	Sprague-Dawley	Rat	Faeces		chow	none	Laboratory	China	BGISEQ-500	unknown	unknown	individual	SPAdes v3.13.0	115506980
ERR2167533	SAMEA104346154	PRJEB22973	Rattus norvegicus	Sprague-Dawley	Rat	Faeces		chow	none	Laboratory	China	BGISEQ-500	unknown	unknown	individual	SPAdes v3.13.0	184047272
ERR2167534	SAMEA104346155	PRJEB22973	Rattus norvegicus	Sprague-Dawley	Rat	Faeces		chow	none	Laboratory	China	BGISEQ-500	unknown	unknown	individual	SPAdes v3.13.0	116543810
ERR2167535	SAMEA104346156	PRJEB22973	Rattus norvegicus	Sprague-Dawley	Rat	Faeces		chow	none	Laboratory	China	BGISEQ-500	unknown	unknown	individual	SPAdes v3.13.0	120582070
ERR2167536	SAMEA104346157	PRJEB22973	Rattus norvegicus	Sprague-Dawley	Rat	Faeces		chow	none	Laboratory	China	BGISEQ-500	unknown	unknown	individual	SPAdes v3.13.0	121637142
ERR2167537	SAMEA104346158	PRJEB22973	Rattus norvegicus	Sprague-Dawley	Rat	Faeces		chow	none	Laboratory	China	BGISEQ-500	unknown	unknown	individual	SPAdes v3.13.0	149599634
ERR2167538	SAMEA104346159	PRJEB22973	Rattus norvegicus	Sprague-Dawley	Rat	Faeces		chow	none	Laboratory	China	BGISEQ-500	unknown	unknown	individual	SPAdes v3.13.0	118917242
ERR2167539	SAMEA104346160	PRJEB22973	Rattus norvegicus	Sprague-Dawley	Rat	Faeces		HF	none	Laboratory	China	BGISEQ-500	unknown	unknown	individual	SPAdes v3.13.0	80492138
ERR2167540	SAMEA104346161	PRJEB22973	Rattus norvegicus	Sprague-Dawley	Rat	Faeces		HF	none	Laboratory	China	BGISEQ-500	unknown	unknown	individual	SPAdes v3.13.0	108846736
ERR2167541	SAMEA104346162	PRJEB22973	Rattus norvegicus	Sprague-Dawley	Rat	Faeces		HF	none	Laboratory	China	BGISEQ-500	unknown	unknown	individual	SPAdes v3.13.0	91321158
ERR2167542	SAMEA104346163	PRJEB22973	Rattus norvegicus	Sprague-Dawley	Rat	Faeces		HF	none	Laboratory	China	BGISEQ-500	unknown	unknown	individual	SPAdes v3.13.0	128655836
ERR2167543	SAMEA104346164	PRJEB22973	Rattus norvegicus	Sprague-Dawley	Rat	Faeces		HF	none	Laboratory	China	BGISEQ-500	unknown	unknown	individual	SPAdes v3.13.0	89386150
ERR2167544	SAMEA104346165	PRJEB22973	Rattus norvegicus	Sprague-Dawley	Rat	Faeces		HF	none	Laboratory	China	BGISEQ-500	unknown	unknown	individual	SPAdes v3.13.0	91825528
ERR2167545	SAMEA104346166	PRJEB22973	Rattus norvegicus	Sprague-Dawley	Rat	Faeces		HF	none	Laboratory	China	BGISEQ-500	unknown	unknown	individual	SPAdes v3.13.0	152631584
ERR2167546	SAMEA104346167	PRJEB22973	Rattus norvegicus	Sprague-Dawley	Rat	Faeces		chow	none	Laboratory	China	BGISEQ-500	unknown	unknown	individual	SPAdes v3.13.0	100641028
ERR2167547	SAMEA104346168	PRJEB22973	Rattus norvegicus	Sprague-Dawley	Rat	Faeces		chow	none	Laboratory	China	BGISEQ-500	unknown	unknown	individual	SPAdes v3.13.0	109584742
ERR2167548	SAMEA104346169	PRJEB22973	Rattus norvegicus	Sprague-Dawley	Rat	Faeces		chow	none	Laboratory	China	BGISEQ-500	unknown	unknown	individual	SPAdes v3.13.0	116235234
ERR2167549	SAMEA104346170	PRJEB22973	Rattus norvegicus	Sprague-Dawley	Rat	Faeces		chow	none	Laboratory	China	BGISEQ-500	unknown	unknown	individual	SPAdes v3.13.0	128725712
ERR2167550	SAMEA104346171	PRJEB22973	Rattus norvegicus	Sprague-Dawley	Rat	Faeces		chow	none	Laboratory	China	BGISEQ-500	unknown	unknown	individual	SPAdes v3.13.0	79004676
ERR2167551	SAMEA104346172	PRJEB22973	Rattus norvegicus	Sprague-Dawley	Rat	Faeces		chow	none	Laboratory	China	BGISEQ-500	unknown	unknown	individual	SPAdes v3.13.0	91045878
ERR2167552	SAMEA104346173	PRJEB22973	Rattus norvegicus	Sprague-Dawley	Rat	Faeces		chow	none	Laboratory	China	BGISEQ-500	unknown	unknown	individual	SPAdes v3.13.0	73324478
ERR2167553	SAMEA104346174	PRJEB22973	Rattus norvegicus	Sprague-Dawley	Rat	Faeces		chow	none	Laboratory	China	BGISEQ-500	unknown	unknown	individual	SPAdes v3.13.0	112999230
ERR2167554	SAMEA104346175	PRJEB22973	Rattus norvegicus	Sprague-Dawley	Rat	Faeces		chow	none	Laboratory	China	BGISEQ-500	unknown	unknown	individual	SPAdes v3.13.0	94673866
ERR2167555	SAMEA104346176	PRJEB22973	Rattus norvegicus	Sprague-Dawley	Rat	Faeces		chow	none	Laboratory	China	BGISEQ-500	unknown	unknown	individual	SPAdes v3.13.0	114268312
ERR2167556	SAMEA104346177	PRJEB22973	Rattus norvegicus	Sprague-Dawley	Rat	Faeces		chow	none	Laboratory	China	BGISEQ-500	unknown	unknown	individual	SPAdes v3.13.0	116611084
ERR2167557	SAMEA104346178	PRJEB22973	Rattus norvegicus	Sprague-Dawley	Rat	Faeces		chow	none	Laboratory	China	BGISEQ-500	unknown	unknown	individual	SPAdes v3.13.0	102203092
ERR2167558	SAMEA104346179	PRJEB22973	Rattus norvegicus	Sprague-Dawley	Rat	Faeces		chow	none	Laboratory	China	BGISEQ-500	unknown	unknown	individual	SPAdes v3.13.0	104437950
ERR2167559	SAMEA104346180	PRJEB22973	Rattus norvegicus	Sprague-Dawley	Rat	Faeces		chow	none	Laboratory	China	BGISEQ-500	unknown	unknown	individual	SPAdes v3.13.0	101927354
ERR2167560	SAMEA104346181	PRJEB22973	Rattus norvegicus	Sprague-Dawley	Rat	Faeces		chow	none	Laboratory	China	BGISEQ-500	unknown	unknown	individual	SPAdes v3.13.0	86814356
ERR2167561	SAMEA104346182	PRJEB22973	Rattus norvegicus	Sprague-Dawley	Rat	Faeces		chow	none	Laboratory	China	BGISEQ-500	unknown	unknown	individual	SPAdes v3.13.0	98978272
ERR2167562	SAMEA104346183	PRJEB22973	Rattus norvegicus	Sprague-Dawley	Rat	Faeces		chow	none	Laboratory	China	BGISEQ-500	unknown	unknown	individual	SPAdes v3.13.0	126289438
ERR2167563	SAMEA104346184	PRJEB22973	Rattus norvegicus	Sprague-Dawley	Rat	Faeces		chow	none	Laboratory	China	BGISEQ-500	unknown	unknown	individual	SPAdes v3.13.0	127959378
ERR2167564	SAMEA104346185	PRJEB22973	Rattus norvegicus	Sprague-Dawley	Rat	Faeces		chow	none	Laboratory	China	BGISEQ-500	unknown	unknown	individual	SPAdes v3.13.0	99039616
ERR2167565	SAMEA104346186	PRJEB22973	Rattus norvegicus	Sprague-Dawley	Rat	Faeces		chow	none	Laboratory	China	BGISEQ-500	unknown	unknown	individual	SPAdes v3.13.0	138975268
ERR2167566	SAMEA104346187	PRJEB22973	Rattus norvegicus	Sprague-Dawley	Rat	Faeces		chow	none	Laboratory	China	BGISEQ-500	unknown	unknown	individual	SPAdes v3.13.0	94710386
ERR2167567	SAMEA104346188	PRJEB22973	Rattus norvegicus	Sprague-Dawley	Rat	Faeces		chow	none	Laboratory	China	BGISEQ-500	unknown	unknown	individual	SPAdes v3.13.0	138989784
ERR2167568	SAMEA104346189	PRJEB22973	Rattus norvegicus	Sprague-Dawley	Rat	Faeces		chow	none	Laboratory	China	BGISEQ-500	unknown	unknown	individual	SPAdes v3.13.0	98582280
ERR2167569	SAMEA104346190	PRJEB22973	Rattus norvegicus	Sprague-Dawley	Rat	Faeces		chow	none	Laboratory	China	BGISEQ-500	unknown	unknown	individual	SPAdes v3.13.0	122500460
ERR2167570	SAMEA104346191	PRJEB22973	Rattus norvegicus	Sprague-Dawley	Rat	Faeces		chow	none	Laboratory	China	BGISEQ-500	unknown	unknown	individual	SPAdes v3.13.0	107637834
ERR2167571	SAMEA104346192	PRJEB22973	Rattus norvegicus	Sprague-Dawley	Rat	Faeces		chow	none	Laboratory	China	BGISEQ-500	unknown	unknown	individual	SPAdes v3.13.0	185269252
ERR2167572	SAMEA104346193	PRJEB22973	Rattus norvegicus	Sprague-Dawley	Rat	Faeces		chow	none	Laboratory	China	BGISEQ-500	unknown	unknown	individual	SPAdes v3.13.0	68257122
ERR2167573	SAMEA104346194	PRJEB22973	Rattus norvegicus	Sprague-Dawley	Rat	Faeces		chow	none	Laboratory	China	BGISEQ-500	unknown	unknown	individual	SPAdes v3.13.0	100922520
ERR2167575	SAMEA104346343	PRJEB22973	Rattus norvegicus	Sprague-Dawley	Rat	Faeces		chow	none	Laboratory	China	BGISEQ-500	unknown	unknown	individual	SPAdes v3.13.0	156054516
ERR2167576	SAMEA104346344	PRJEB22973	Rattus norvegicus	Sprague-Dawley	Rat	Faeces		chow	none	Laboratory	China	BGISEQ-500	unknown	unknown	individual	SPAdes v3.13.0	124610658
ERR2167577	SAMEA104346345	PRJEB22973	Rattus norvegicus	Sprague-Dawley	Rat	Faeces		chow	none	Laboratory	China	BGISEQ-500	unknown	unknown	individual	SPAdes v3.13.0	105652626
ERR2167578	SAMEA104346346	PRJEB22973	Rattus norvegicus	Sprague-Dawley	Rat	Faeces		chow	none	Laboratory	China	BGISEQ-500	unknown	unknown	individual	SPAdes v3.13.0	116973756
ERR2167579	SAMEA104346347	PRJEB22973	Rattus norvegicus	Sprague-Dawley	Rat	Faeces		chow	none	Laboratory	China	BGISEQ-500	unknown	unknown	individual	SPAdes v3.13.0	155450528
ERR2167580	SAMEA104346348	PRJEB22973	Rattus norvegicus	Sprague-Dawley	Rat	Faeces		chow	none	Laboratory	China	BGISEQ-500	unknown	unknown	individual	SPAdes v3.13.0	102021934
ERR2167581	SAMEA104346349	PRJEB22973	Rattus norvegicus	Sprague-Dawley	Rat	Faeces		chow	none	Laboratory	China	BGISEQ-500	unknown	unknown	individual	SPAdes v3.13.0	150922726
ERR2167582	SAMEA104346350	PRJEB22973	Rattus norvegicus	Sprague-Dawley	Rat	Faeces		chow	none	Laboratory	China	BGISEQ-500	unknown	unknown	individual	SPAdes v3.13.0	67107376
ERR2167583	SAMEA104346351	PRJEB22973	Rattus norvegicus	Sprague-Dawley	Rat	Faeces		chow	none	Laboratory	China	BGISEQ-500	unknown	unknown	individual	SPAdes v3.13.0	123690720
ERR2167584	SAMEA104346352	PRJEB22973	Rattus norvegicus	Sprague-Dawley	Rat	Faeces		chow	none	Laboratory	China	BGISEQ-500	unknown	unknown	individual	SPAdes v3.13.0	103664454
ERR2167585	SAMEA104346353	PRJEB22973	Rattus norvegicus	Sprague-Dawley	Rat	Faeces		chow	none	Laboratory	China	BGISEQ-500	unknown	unknown	individual	SPAdes v3.13.0	137380908
ERR2167586	SAMEA104346354	PRJEB22973	Rattus norvegicus	Sprague-Dawley	Rat	Faeces		chow	none	Laboratory	China	BGISEQ-500	unknown	unknown	individual	SPAdes v3.13.0	184612258
ERR2167587	SAMEA104346355	PRJEB22973	Rattus norvegicus	Sprague-Dawley	Rat	Faeces		chow	none	Laboratory	China	BGISEQ-500	unknown	unknown	individual	SPAdes v3.13.0	96790076
ERR2167588	SAMEA104346356	PRJEB22973	Rattus norvegicus	Sprague-Dawley	Rat	Faeces		HF	high fat	Laboratory	China	BGISEQ-500	unknown	unknown	individual	SPAdes v3.13.0	65719030
ERR2167589	SAMEA104346357	PRJEB22973	Rattus norvegicus	Sprague-Dawley	Rat	Faeces		HF	high fat	Laboratory	China	BGISEQ-500	unknown	unknown	individual	SPAdes v3.13.0	113840566
ERR2167590	SAMEA104346358	PRJEB22973	Rattus norvegicus	Sprague-Dawley	Rat	Faeces		HF	high fat	Laboratory	China	BGISEQ-500	unknown	unknown	individual	SPAdes v3.13.0	117777906
ERR2167591	SAMEA104346359	PRJEB22973	Rattus norvegicus	Sprague-Dawley	Rat	Faeces		HF	high fat	Laboratory	China	BGISEQ-500	unknown	unknown	individual	SPAdes v3.13.0	142412804
ERR2167592	SAMEA104346360	PRJEB22973	Rattus norvegicus	Sprague-Dawley	Rat	Faeces		HF	high fat	Laboratory	China	BGISEQ-500	unknown	unknown	individual	SPAdes v3.13.0	82186254
ERR2167593	SAMEA104346361	PRJEB22973	Rattus norvegicus	Sprague-Dawley	Rat	Faeces		HF	high fat	Laboratory	China	BGISEQ-500	unknown	unknown	individual	SPAdes v3.13.0	116432352
ERR2167594	SAMEA104346362	PRJEB22973	Rattus norvegicus	Sprague-Dawley	Rat	Faeces		HF	high fat	Laboratory	China	BGISEQ-500	unknown	unknown	individual	SPAdes v3.13.0	99061202
ERR2167595	SAMEA104346363	PRJEB22973	Rattus norvegicus	Sprague-Dawley	Rat	Faeces		chow	methotrexate	Laboratory	China	BGISEQ-500	unknown	unknown	individual	SPAdes v3.13.0	136989162
ERR2167596	SAMEA104346364	PRJEB22973	Rattus norvegicus	Sprague-Dawley	Rat	Faeces		chow	methotrexate	Laboratory	China	BGISEQ-500	unknown	unknown	individual	SPAdes v3.13.0	112149544
ERR2167597	SAMEA104346365	PRJEB22973	Rattus norvegicus	Sprague-Dawley	Rat	Faeces		chow	methotrexate	Laboratory	China	BGISEQ-500	unknown	unknown	individual	SPAdes v3.13.0	99504070
ERR2167598	SAMEA104346366	PRJEB22973	Rattus norvegicus	Sprague-Dawley	Rat	Faeces		chow	methotrexate	Laboratory	China	BGISEQ-500	unknown	unknown	individual	SPAdes v3.13.0	100304244
ERR2167599	SAMEA104346367	PRJEB22973	Rattus norvegicus	Sprague-Dawley	Rat	Faeces		chow	methotrexate	Laboratory	China	BGISEQ-500	unknown	unknown	individual	SPAdes v3.13.0	42325288
ERR2167600	SAMEA104346368	PRJEB22973	Rattus norvegicus	Sprague-Dawley	Rat	Faeces		chow	methotrexate	Laboratory	China	BGISEQ-500	unknown	unknown	individual	SPAdes v3.13.0	133011904
ERR2167601	SAMEA104346369	PRJEB22973	Rattus norvegicus	Sprague-Dawley	Rat	Faeces		chow	methotrexate	Laboratory	China	BGISEQ-500	unknown	unknown	individual	SPAdes v3.13.0	153417200
ERR2167602	SAMEA104346370	PRJEB22973	Rattus norvegicus	Sprague-Dawley	Rat	Faeces		chow	ZQFTN	Laboratory	China	BGISEQ-500	unknown	unknown	individual	SPAdes v3.13.0	122076304
ERR2167603	SAMEA104346371	PRJEB22973	Rattus norvegicus	Sprague-Dawley	Rat	Faeces		chow	ZQFTN	Laboratory	China	BGISEQ-500	unknown	unknown	individual	SPAdes v3.13.0	104187374
ERR2167604	SAMEA104346372	PRJEB22973	Rattus norvegicus	Sprague-Dawley	Rat	Faeces		chow	ZQFTN	Laboratory	China	BGISEQ-500	unknown	unknown	individual	SPAdes v3.13.0	128756218
ERR2167605	SAMEA104346373	PRJEB22973	Rattus norvegicus	Sprague-Dawley	Rat	Faeces		chow	ZQFTN	Laboratory	China	BGISEQ-500	unknown	unknown	individual	SPAdes v3.13.0	137488262
ERR2167606	SAMEA104346374	PRJEB22973	Rattus norvegicus	Sprague-Dawley	Rat	Faeces		chow	ZQFTN	Laboratory	China	BGISEQ-500	unknown	unknown	individual	SPAdes v3.13.0	103765478
ERR2167607	SAMEA104346375	PRJEB22973	Rattus norvegicus	Sprague-Dawley	Rat	Faeces		chow	ZQFTN	Laboratory	China	BGISEQ-500	unknown	unknown	individual	SPAdes v3.13.0	100337614
ERR2167608	SAMEA104346376	PRJEB22973	Rattus norvegicus	Sprague-Dawley	Rat	Faeces		chow	ZQFTN	Laboratory	China	BGISEQ-500	unknown	unknown	individual	SPAdes v3.13.0	132369708
ERR2167609	SAMEA104346377	PRJEB22973	Rattus norvegicus	Sprague-Dawley	Rat	Faeces		chow	GJK	Laboratory	China	BGISEQ-500	unknown	unknown	individual	SPAdes v3.13.0	89300560
ERR2167610	SAMEA104346378	PRJEB22973	Rattus norvegicus	Sprague-Dawley	Rat	Faeces		chow	GJK	Laboratory	China	BGISEQ-500	unknown	unknown	individual	SPAdes v3.13.0	96477112
ERR2167611	SAMEA104346379	PRJEB22973	Rattus norvegicus	Sprague-Dawley	Rat	Faeces		chow	GJK	Laboratory	China	BGISEQ-500	unknown	unknown	individual	SPAdes v3.13.0	131695986
ERR2167612	SAMEA104346380	PRJEB22973	Rattus norvegicus	Sprague-Dawley	Rat	Faeces		chow	GJK	Laboratory	China	BGISEQ-500	unknown	unknown	individual	SPAdes v3.13.0	75931220
ERR2167613	SAMEA104346381	PRJEB22973	Rattus norvegicus	Sprague-Dawley	Rat	Faeces		chow	GJK	Laboratory	China	BGISEQ-500	unknown	unknown	individual	SPAdes v3.13.0	95383176
ERR2167614	SAMEA104346382	PRJEB22973	Rattus norvegicus	Sprague-Dawley	Rat	Faeces		chow	GJK	Laboratory	China	BGISEQ-500	unknown	unknown	individual	SPAdes v3.13.0	68314028
ERR2167615	SAMEA104346383	PRJEB22973	Rattus norvegicus	Sprague-Dawley	Rat	Faeces		chow	GJK	Laboratory	China	BGISEQ-500	unknown	unknown	individual	SPAdes v3.13.0	97052408
ERR2167616	SAMEA104346384	PRJEB22973	Rattus norvegicus	Sprague-Dawley	Rat	Faeces		chow	Lcasei	Laboratory	China	BGISEQ-500	unknown	unknown	individual	SPAdes v3.13.0	63663722
ERR2167617	SAMEA104346385	PRJEB22973	Rattus norvegicus	Sprague-Dawley	Rat	Faeces		chow	Lcasei	Laboratory	China	BGISEQ-500	unknown	unknown	individual	SPAdes v3.13.0	55606054
ERR2167618	SAMEA104346386	PRJEB22973	Rattus norvegicus	Sprague-Dawley	Rat	Faeces		chow	Lcasei	Laboratory	China	BGISEQ-500	unknown	unknown	individual	SPAdes v3.13.0	53920508
ERR2167619	SAMEA104346387	PRJEB22973	Rattus norvegicus	Sprague-Dawley	Rat	Faeces		chow	Lcasei	Laboratory	China	BGISEQ-500	unknown	unknown	individual	SPAdes v3.13.0	77952836
ERR2167620	SAMEA104346388	PRJEB22973	Rattus norvegicus	Sprague-Dawley	Rat	Faeces		chow	Lcasei	Laboratory	China	BGISEQ-500	unknown	unknown	individual	SPAdes v3.13.0	90403338
ERR2167621	SAMEA104346389	PRJEB22973	Rattus norvegicus	Sprague-Dawley	Rat	Faeces		chow	Lcasei	Laboratory	China	BGISEQ-500	unknown	unknown	individual	SPAdes v3.13.0	101784398
ERR2167622	SAMEA104346390	PRJEB22973	Rattus norvegicus	Sprague-Dawley	Rat	Faeces		chow	Lcasei	Laboratory	China	BGISEQ-500	unknown	unknown	individual	SPAdes v3.13.0	109929114
SRR10303784	SAMN12920656	PRJNA576029	Rattus norvegicus	Unknown	Rat	Unknown		unknown	none	Laboratory	uncalculated	Illumina HiSeq 4000			individual	SPAdes v3.14.0	39257222
SRR10303785	SAMN12920655	PRJNA576029	Rattus norvegicus	Unknown	Rat	Unknown		unknown	none	Laboratory	uncalculated	Illumina HiSeq 4000			individual	SPAdes v3.14.0	40118568
SRR4253502	SAMN05771009	PRJNA340931	Rattus norvegicus	Unknown	Rat	Unknown		unknown	casein	Laboratory	China	Illumina HiSeq 2000			individual	SPAdes v3.14.0	29644622
SRR4253618	SAMN05771008	PRJNA340931	Rattus norvegicus	Unknown	Rat	Unknown		unknown	casein	Laboratory	China	Illumina HiSeq 2000			individual	SPAdes v3.14.0	29865494
SRR4253681	SAMN05771010	PRJNA340931	Rattus norvegicus	Unknown	Rat	Unknown		unknown	casein	Laboratory	China	Illumina HiSeq 2000			individual	SPAdes v3.14.0	29715842
SRR4254079	SAMN05771011	PRJNA340931	Rattus norvegicus	Unknown	Rat	Unknown		unknown	soy	Laboratory	China	Illumina HiSeq 2000			individual	SPAdes v3.14.0	30001640
SRR4254080	SAMN05771012	PRJNA340931	Rattus norvegicus	Unknown	Rat	Unknown		unknown	soy	Laboratory	China	Illumina HiSeq 2000			individual	SPAdes v3.14.0	30220460
SRR4254081	SAMN05771013	PRJNA340931	Rattus norvegicus	Unknown	Rat	Unknown		unknown	soy	Laboratory	China	Illumina HiSeq 2000			individual	SPAdes v3.14.0	29567538
SRR4254082	SAMN05771022	PRJNA340931	Rattus norvegicus	Unknown	Rat	Unknown		unknown	chicken	Laboratory	China	Illumina HiSeq 2000			individual	SPAdes v3.14.0	30218870
SRR4254083	SAMN05771023	PRJNA340931	Rattus norvegicus	Unknown	Rat	Unknown		unknown	chicken	Laboratory	China	Illumina HiSeq 2000			individual	SPAdes v3.14.0	30238188
SRR4254084	SAMN05771024	PRJNA340931	Rattus norvegicus	Unknown	Rat	Unknown		unknown	chicken	Laboratory	China	Illumina HiSeq 2000			individual	SPAdes v3.14.0	29980210
SRR4254087	SAMN05771018	PRJNA340931	Rattus norvegicus	Unknown	Rat	Unknown		unknown	beef	Laboratory	China	Illumina HiSeq 2000			individual	SPAdes v3.14.0	30027034
SRR4254088	SAMN05771019	PRJNA340931	Rattus norvegicus	Unknown	Rat	Unknown		unknown	beef	Laboratory	China	Illumina HiSeq 2000			individual	SPAdes v3.14.0	30011260
SRR4254089	SAMN05771020	PRJNA340931	Rattus norvegicus	Unknown	Rat	Unknown		unknown	beef	Laboratory	China	Illumina HiSeq 2000			individual	SPAdes v3.14.0	30095892
SRR4254093	SAMN05771025	PRJNA340931	Rattus norvegicus	Unknown	Rat	Unknown		unknown	fish	Laboratory	China	Illumina HiSeq 2000			individual	SPAdes v3.14.0	29928184
SRR4254094	SAMN05771026	PRJNA340931	Rattus norvegicus	Unknown	Rat	Unknown		unknown	fish	Laboratory	China	Illumina HiSeq 2000			individual	SPAdes v3.14.0	30016076
SRR4254095	SAMN05771027	PRJNA340931	Rattus norvegicus	Unknown	Rat	Unknown		unknown	fish	Laboratory	China	Illumina HiSeq 2000			individual	SPAdes v3.14.0	29943776
SRR4254096	SAMN05771015	PRJNA340931	Rattus norvegicus	Unknown	Rat	Unknown		unknown	pork	Laboratory	China	Illumina HiSeq 2000			individual	SPAdes v3.14.0	29898540
SRR4254097	SAMN05771016	PRJNA340931	Rattus norvegicus	Unknown	Rat	Unknown		unknown	pork	Laboratory	China	Illumina HiSeq 2000			individual	SPAdes v3.14.0	30147276
SRR4254098	SAMN05771017	PRJNA340931	Rattus norvegicus	Unknown	Rat	Unknown		unknown	pork	Laboratory	China	Illumina HiSeq 2000			individual	SPAdes v3.14.0	30149032
SRR6338731	SAMN08103035	PRJNA419985	Rattus norvegicus	Sprague-Dawley	Rat	Faeces		unknown	none	Laboratory	China	Illumina HiSeq 4000	DNA Isolation Kit (Qiagen, Valencia, CA)		individual	SPAdes v3.14.0	44685874
SRR6338733	SAMN08103031	PRJNA419985	Rattus norvegicus	Sprague-Dawley	Rat	Faeces		unknown	none	Laboratory	China	Illumina HiSeq 4000	DNA Isolation Kit (Qiagen, Valencia, CA)		individual	SPAdes v3.14.0	43933688
SRR6338734	SAMN08103032	PRJNA419985	Rattus norvegicus	Sprague-Dawley	Rat	Faeces		unknown	none	Laboratory	China	Illumina HiSeq 4000	DNA Isolation Kit (Qiagen, Valencia, CA)		individual	SPAdes v3.14.0	43560554
SRR6338735	SAMN08103029	PRJNA419985	Rattus norvegicus	Sprague-Dawley	Rat	Faeces		unknown	none	Laboratory	China	Illumina HiSeq 4000	DNA Isolation Kit (Qiagen, Valencia, CA)		individual	SPAdes v3.14.0	43809822
SRR6338736	SAMN08103030	PRJNA419985	Rattus norvegicus	Sprague-Dawley	Rat	Faeces		unknown	none	Laboratory	China	Illumina HiSeq 4000	DNA Isolation Kit (Qiagen, Valencia, CA)		individual	SPAdes v3.14.0	43602440
SRR6338738	SAMN08103028	PRJNA419985	Rattus norvegicus	Sprague-Dawley	Rat	Faeces		unknown	none	Laboratory	China	Illumina HiSeq 4000	DNA Isolation Kit (Qiagen, Valencia, CA)		individual	SPAdes v3.14.0	44026214
SRR6338741	SAMN08103033	PRJNA419985	Rattus norvegicus	Sprague-Dawley	Rat	Faeces		unknown	none	Laboratory	China	Illumina HiSeq 4000	DNA Isolation Kit (Qiagen, Valencia, CA)		individual	SPAdes v3.14.0	44153820
SRR6338742	SAMN08103034	PRJNA419985	Rattus norvegicus	Sprague-Dawley	Rat	Faeces		unknown	none	Laboratory	China	Illumina HiSeq 4000	DNA Isolation Kit (Qiagen, Valencia, CA)		individual	SPAdes v3.14.0	44501636
SRR7141524	SAMN09087901	PRJNA469977	Rattus norvegicus	Sprague-Dawley	Rat	Faeces		Laboratory Rodent Diet 5001; LabDiet, United States	none	Laboratory	China	Illumina HiSeq 4000			individual	SPAdes v3.14.0	39383916
SRR7141525	SAMN09087900	PRJNA469977	Rattus norvegicus	Sprague-Dawley	Rat	Faeces		Laboratory Rodent Diet 5001; LabDiet, United States	none	Laboratory	China	Illumina HiSeq 4000			individual	SPAdes v3.14.0	39659026
ERR1135178	SAMEA3663005	PRJEB11755	Sus scrofa domesticus	Native creole pigs	Pig	Faeces		Outgroup	none	France		Illumina HiSeq 2000	unknown	unknown	not assembled		66445830
ERR1135181	SAMEA3663008	PRJEB11755	Sus scrofa domesticus	Native creole pigs	Pig	Faeces		Outgroup	none	France		Illumina HiSeq 2000	unknown	unknown	not assembled		58988088
ERR1135189	SAMEA3663016	PRJEB11755	Sus scrofa domesticus	Yucatan (minipig)	Pig	Faeces		Outgroup	none	France		Illumina HiSeq 2000	unknown	unknown	not assembled		58780512
ERR1135191	SAMEA3663018	PRJEB11755	Sus scrofa domesticus	Yucatan (minipig)	Pig	Faeces		Outgroup	none	France		Illumina HiSeq 2000	unknown	unknown	not assembled		41075090
ERR1135198	SAMEA3663025	PRJEB11755	Sus scrofa domesticus	Pitman-Moore (minipig)	Pig	Faeces		Outgroup	none	France		Illumina HiSeq 2000	unknown	unknown	not assembled		53636902
ERR1135200	SAMEA3663027	PRJEB11755	Sus scrofa domesticus	Pitman-Moore (minipig)	Pig	Faeces		Outgroup	none	France		Illumina HiSeq 2000	unknown	unknown	not assembled		64681762
ERR1135207	SAMEA3663034	PRJEB11755	Sus scrofa domesticus	Vietnamese (minipig)	Pig	Faeces		Outgroup	none	France		Illumina HiSeq 2000	unknown	unknown	not assembled		55869542
ERR1135210	SAMEA3663037	PRJEB11755	Sus scrofa domesticus	Vietnamese (minipig)	Pig	Faeces		Outgroup	none	France		Illumina HiSeq 2000	unknown	unknown	not assembled		57034976
ERR1135216	SAMEA3663043	PRJEB11755	Sus scrofa domesticus	Pietrain	Pig	Faeces		Outgroup	none	France		Illumina HiSeq 2000	unknown	unknown	not assembled		55853578
ERR1135219	SAMEA3663046	PRJEB11755	Sus scrofa domesticus	Pietrain	Pig	Faeces		Outgroup	none	France		Illumina HiSeq 2000	unknown	unknown	not assembled		56521396
ERR1135225	SAMEA3663052	PRJEB11755	Sus scrofa domesticus	Large White	Pig	Faeces		Outgroup	none	France		Illumina HiSeq 2000	unknown	unknown	not assembled		53327468
ERR1135229	SAMEA3663056	PRJEB11755	Sus scrofa domesticus	Large White	Pig	Faeces		Outgroup	none	France		Illumina HiSeq 2000	unknown	unknown	not assembled		83414764
ERR1135235	SAMEA3663062	PRJEB11755	Sus scrofa domesticus	Large White x Landrace	Pig	Faeces		Outgroup	none	France		Illumina HiSeq 2000	unknown	unknown	not assembled		72416184
ERR1135237	SAMEA3663064	PRJEB11755	Sus scrofa domesticus	Large White x Landrace	Pig	Faeces		Outgroup	none	France		Illumina HiSeq 2000	unknown	unknown	not assembled		64303650
ERR1135243	SAMEA3663070	PRJEB11755	Sus scrofa domesticus	(Large White x Landrace)x Pietran	Pig	Faeces		Outgroup	none	France		Illumina HiSeq 2000	unknown	unknown	not assembled		63745810
ERR1135246	SAMEA3663073	PRJEB11755	Sus scrofa domesticus	(Large White x Landrace)x Pietran	Pig	Faeces		Outgroup	none	France		Illumina HiSeq 2000	unknown	unknown	not assembled		69159484
ERR1135254	SAMEA3663081	PRJEB11755	Sus scrofa domesticus	MeLiM	Pig	Faeces		Outgroup	none	France		Illumina HiSeq 2000	unknown	unknown	not assembled		54880980
ERR1135256	SAMEA3663083	PRJEB11755	Sus scrofa domesticus	MeLiM	Pig	Faeces		Outgroup	none	France		Illumina HiSeq 2000	unknown	unknown	not assembled		56701246
ERR1135261	SAMEA3663088	PRJEB11755	Sus scrofa domesticus	Meishan	Pig	Faeces		Outgroup	none	France		Illumina HiSeq 2000	unknown	unknown	not assembled		53862518
ERR1135264	SAMEA3663091	PRJEB11755	Sus scrofa domesticus	Meishan	Pig	Faeces		Outgroup	none	France		Illumina HiSeq 2000	unknown	unknown	not assembled		53873700
SRR7193015	SAMN09235272	PRJNA352989	Sus scrofa domesticus	Pig	Pig	Faeces		Outgroup	none			Illumina HiSeq 4000			not assembled		47701654
SRR7193016	SAMN09235271	PRJNA352989	Sus scrofa domesticus	Pig	Pig	Faeces		Outgroup	none			Illumina HiSeq 4000			not assembled		17392674
SRR7193017	SAMN09235270	PRJNA352989	Sus scrofa domesticus	Pig	Pig	Faeces		Outgroup	none			Illumina HiSeq 4000			not assembled		33684277
SRR7193018	SAMN09235269	PRJNA352989	Sus scrofa domesticus	Pig	Pig	Faeces		Outgroup	none			Illumina HiSeq 4000			not assembled		52954591
SRR7193019	SAMN09235268	PRJNA352989	Sus scrofa domesticus	Pig	Pig	Faeces		Outgroup	none			Illumina HiSeq 4000			not assembled		45860291
SRR7193044	SAMN09235252	PRJNA352989	Sus scrofa domesticus	Pig	Pig	Faeces		Outgroup	none			Illumina HiSeq 4000			not assembled		34010868
SRR7193046	SAMN09235250	PRJNA352989	Sus scrofa domesticus	Pig	Pig	Faeces		Outgroup	none			Illumina HiSeq 4000			not assembled		40484023
SRR7193047	SAMN09235251	PRJNA352989	Sus scrofa domesticus	Pig	Pig	Faeces		Outgroup	none			Illumina HiSeq 4000			not assembled		35030399
SRR7193048	SAMN09235248	PRJNA352989	Sus scrofa domesticus	Pig	Pig	Faeces		Outgroup	none			Illumina HiSeq 4000			not assembled		39989872
SRR7193049	SAMN09235249	PRJNA352989	Sus scrofa domesticus	Pig	Pig	Faeces		Outgroup	none			Illumina HiSeq 4000			not assembled		23750383

## Sheet: SuppTable 3
Supplementary Table 3. Genomes included within species level read mapping
Home
name	genbank name	length	source	assembly_origin	>500 reads, >0.01 coverage	host	# contigs	Completeness	Contamination	Strain heterogeneity	N50 (contigs)	Taxonomy GTDB 06-RS202	GTDB 04-RS95 (if different from current release)
SRR5190121_13		1759738	MAGs_public	this study	yes	Hydrochoerus hydrochaeris	107	94.4	0.8	0	33738	d__Archaea;p__Methanobacteriota;c__Methanobacteria;o__Methanobacteriales;f__Methanobacteriaceae;g__Methanobrevibacter;s__
SRR5190121_59		1797789	MAGs_public	this study	yes	Hydrochoerus hydrochaeris	192	79.33	1.2	50	13226	d__Archaea;p__Methanobacteriota;c__Methanobacteria;o__Methanobacteriales;f__Methanobacteriaceae;g__Methanobrevibacter_A;s__
SRR5190121_71		1124832	MAGs_public	this study	yes	Hydrochoerus hydrochaeris	306	51.61	0.8	100	3950	d__Archaea;p__Methanobacteriota;c__Methanobacteria;o__Methanobacteriales;f__Methanobacteriaceae;g__Methanobrevibacter_A;s__
Actinomyces_bowdenii_ERR1211990.scaffolds		3229497	miBC	this study	yes	Mus musculus domesticus	116	100	0.95	0	62106	d__Bacteria;p__Actinobacteriota;c__Actinomycetia;o__Actinomycetales;f__Actinomycetaceae;g__Actinomyces;s__Actinomyces bowdenii_B	d__Bacteria;p__Actinobacteriota;c__Actinomycetia;o__Actinomycetales;f__Actinomycetaceae;g__Actinomyces;s__
SC0337_S4_17		1779511	MAGs_newdata	this study	yes	Apodemus flavicollis	749	72.09	1.76	28.57	2779	d__Bacteria;p__Actinobacteriota;c__Actinomycetia;o__Actinomycetales;f__Bifidobacteriaceae;g__Bifidobacterium;s__Bifidobacterium castoris	d__Bacteria;p__Actinobacteriota;c__Actinomycetia;o__Actinomycetales;f__Bifidobacteriaceae;g__Bifidobacterium;s__Bifidobacterium sp003952025
ERR3357624_5		1081217	MAGs_public	this study	yes	Mus musculus domesticus	56	94.35	0	0	45299	d__Bacteria;p__Actinobacteriota;c__Coriobacteriia;o__Coriobacteriales;f__Atopobiaceae;g__;s__
ERR3357643_15		635170	MAGs_public	this study	yes	Mus musculus domesticus	7	50	0	0	104532	d__Bacteria;p__Actinobacteriota;c__Coriobacteriia;o__Coriobacteriales;f__Atopobiaceae;g__;s__
SRR6338733_62		1487263	MAGs_public	this study	yes	Rattus norvegicus	732	65.04	0.81	0	2215	d__Bacteria;p__Actinobacteriota;c__Coriobacteriia;o__Coriobacteriales;f__Atopobiaceae;g__NM07-P-09;s__
SRR6338742_64		1443007	MAGs_public	this study	yes	Rattus norvegicus	696	61.64	1.97	0	2231	d__Bacteria;p__Actinobacteriota;c__Coriobacteriia;o__Coriobacteriales;f__Atopobiaceae;g__NM07-P-09;s__
SRR9205134_60		1824059	MAGs_public	this study	yes	Mus musculus domesticus	936	55.98	4.89	50	2031	d__Bacteria;p__Actinobacteriota;c__Coriobacteriia;o__Coriobacteriales;f__Eggerthellaceae;g__Adlercreutzia;s__Adlercreutzia caecimuris
Asaccharobacter_muris_ERR1211992.scaffolds		2758062	miBC	this study	yes	Mus musculus domesticus	53	100	0	0	138198	d__Bacteria;p__Actinobacteriota;c__Coriobacteriia;o__Coriobacteriales;f__Eggerthellaceae;g__Adlercreutzia;s__Adlercreutzia muris	d__Bacteria;p__Actinobacteriota;c__Coriobacteriia;o__Coriobacteriales;f__Eggerthellaceae;g__Adlercreutzia;s__Adlercreutzia sp004793465
SRR9205134_38		1581168	MAGs_public	this study	yes	Mus musculus domesticus	659	70.99	3.59	30	2703	d__Bacteria;p__Actinobacteriota;c__Coriobacteriia;o__Coriobacteriales;f__Eggerthellaceae;g__D16-63;s__
SRR9205169_67		1568128	MAGs_public	this study	yes	Mus musculus domesticus	699	73.96	1.61	0	2519	d__Bacteria;p__Actinobacteriota;c__Coriobacteriia;o__Coriobacteriales;f__Eggerthellaceae;g__D16-63;s__
SRR9205133_30		2023565	MAGs_public	this study	yes	Mus musculus domesticus	615	90.8	3.28	37.5	4220	d__Bacteria;p__Actinobacteriota;c__Coriobacteriia;o__Coriobacteriales;f__Eggerthellaceae;g__D16-63;s__D16-63 sp003612475
SRR9205148_77		1835821	MAGs_public	this study	yes	Mus musculus domesticus	963	57.01	1.69	0	2003	d__Bacteria;p__Actinobacteriota;c__Coriobacteriia;o__Coriobacteriales;f__Eggerthellaceae;g__Eggerthella;s__Eggerthella lenta
Parvibacter_caecicola_ERR1212005.scaffolds		2472411	miBC	this study	yes	Mus musculus domesticus	42	100	0	0	167562	d__Bacteria;p__Actinobacteriota;c__Coriobacteriia;o__Coriobacteriales;f__Eggerthellaceae;g__Parvibacter;s__Parvibacter caecicola
SRR5190120_68		1316185	MAGs_public	this study	yes	Hydrochoerus hydrochaeris	775	56.17	0	0	1769	d__Bacteria;p__Actinobacteriota;c__Coriobacteriia;o__Coriobacteriales;f__Eggerthellaceae;g__W1P20-047;s__
SRR5190121_70		1407021	MAGs_public	this study	yes	Hydrochoerus hydrochaeris	774	55.74	1.46	25	1879	d__Bacteria;p__Actinobacteriota;c__Coriobacteriia;o__Coriobacteriales;f__Eggerthellaceae;g__W1P20-047;s__
lepida_foregut_546_control_31		1336892	MAGs_public	this study	yes	Neotoma lepida	63	71.57	2.02	75	31515	d__Bacteria;p__Actinobacteriota;c__Coriobacteriia;o__Coriobacteriales;f__Eggerthellaceae;g__ZJ304;s__	d__Bacteria;p__Actinobacteriota;c__Coriobacteriia;o__Coriobacteriales;f__Eggerthellaceae;g__D16-63;s__
lepida_foregut_548_control_10		1615424	MAGs_public	this study	yes	Neotoma lepida	35	91.13	0	0	75701	d__Bacteria;p__Actinobacteriota;c__Coriobacteriia;o__Coriobacteriales;f__Eggerthellaceae;g__ZJ304;s__	d__Bacteria;p__Actinobacteriota;c__Coriobacteriia;o__Coriobacteriales;f__Eggerthellaceae;g__D16-63;s__
lepida_foregut_548_control_9		1955101	MAGs_public	this study	yes	Neotoma lepida	169	100	3.23	30	24293	d__Bacteria;p__Actinobacteriota;c__Coriobacteriia;o__Coriobacteriales;f__Eggerthellaceae;g__ZJ304;s__	d__Bacteria;p__Actinobacteriota;c__Coriobacteriia;o__Coriobacteriales;f__Eggerthellaceae;g__D16-63;s__
lepida_foregut_566_control_10		2130245	MAGs_public	this study	yes	Neotoma lepida	51	92.47	1.61	50	60403	d__Bacteria;p__Actinobacteriota;c__Coriobacteriia;o__Coriobacteriales;f__Eggerthellaceae;g__ZJ304;s__	d__Bacteria;p__Actinobacteriota;c__Coriobacteriia;o__Coriobacteriales;f__Eggerthellaceae;g__Parvibacter;s__
lepida_foregut_566_control_17		1075663	MAGs_public	this study	yes	Neotoma lepida	44	71.33	0.81	0	32162	d__Bacteria;p__Actinobacteriota;c__Coriobacteriia;o__Coriobacteriales;f__Eggerthellaceae;g__ZJ304;s__	d__Bacteria;p__Actinobacteriota;c__Coriobacteriia;o__Coriobacteriales;f__Eggerthellaceae;g__Parvibacter;s__
SRR9205157_52		1748323	MAGs_public	this study	yes	Mus musculus domesticus	394	86.36	1.08	100	6063	d__Bacteria;p__Actinobacteriota;c__Coriobacteriia;o__Coriobacteriales;f__Eggerthellaceae;g__ZJ304;s__	d__Bacteria;p__Actinobacteriota;c__Coriobacteriia;o__Coriobacteriales;f__Eggerthellaceae;g__D16-63;s__
SRR9205162_73		1382689	MAGs_public	this study	yes	Mus musculus domesticus	746	61.47	1.45	20	1955	d__Bacteria;p__Actinobacteriota;c__Coriobacteriia;o__Coriobacteriales;f__Eggerthellaceae;g__ZJ304;s__	d__Bacteria;p__Actinobacteriota;c__Coriobacteriia;o__Coriobacteriales;f__Eggerthellaceae;g__D16-63;s__
beaver_7		3129135	MAGs_public	this study	yes	Castor canadensis	525	91.52	1.57	71.43	7075	d__Bacteria;p__Bacteroidota;c__Bacteroidia;o__Bacteroidales;f__;g__;s__	d__Bacteria;p__Bacteroidota;c__Bacteroidia;o__Bacteroidales;f__UBA7332;g__;s__
ERR1654744_13		3490370	MAGs_public	this study	yes	Neotoma albigula	226	96.19	0.09	0	18165	d__Bacteria;p__Bacteroidota;c__Bacteroidia;o__Bacteroidales;f__Bacteroidaceae;g__;s__	d__Bacteria;p__Bacteroidota;c__Bacteroidia;o__Bacteroidales;f__Bacteroidaceae;g__43-108;s__
porcupine_9		3434259	MAGs_public	this study	yes	Erethizon dorsatum	365	89.36	1.05	38.46	13006	d__Bacteria;p__Bacteroidota;c__Bacteroidia;o__Bacteroidales;f__Bacteroidaceae;g__;s__	d__Bacteria;p__Bacteroidota;c__Bacteroidia;o__Bacteroidales;f__Bacteroidaceae;g__43-108;s__
beaver_11		2786895	MAGs_public	this study	yes	Castor canadensis	235	93.93	1.52	62.5	16134	d__Bacteria;p__Bacteroidota;c__Bacteroidia;o__Bacteroidales;f__Bacteroidaceae;g__Bacteroides;s__
ERR2167557_36		2630646	MAGs_public	this study	yes	Rattus norvegicus	195	84.71	2.99	16.67	12038	d__Bacteria;p__Bacteroidota;c__Bacteroidia;o__Bacteroidales;f__Bacteroidaceae;g__Bacteroides;s__
ERR2167560_27		3027770	MAGs_public	this study	yes	Rattus norvegicus	1175	53.37	0	0	2942	d__Bacteria;p__Bacteroidota;c__Bacteroidia;o__Bacteroidales;f__Bacteroidaceae;g__Bacteroides;s__
ERR2167577_4		4501730	MAGs_public	this study	yes	Rattus norvegicus	109	96.68	0.12	0	67902	d__Bacteria;p__Bacteroidota;c__Bacteroidia;o__Bacteroidales;f__Bacteroidaceae;g__Bacteroides;s__
ERR2167586_53		3618301	MAGs_public	this study	yes	Rattus norvegicus	271	88.37	1.33	20	14052	d__Bacteria;p__Bacteroidota;c__Bacteroidia;o__Bacteroidales;f__Bacteroidaceae;g__Bacteroides;s__
ERR2167605_20		3648719	MAGs_public	this study	yes	Rattus norvegicus	1099	76.53	2.25	0	4206	d__Bacteria;p__Bacteroidota;c__Bacteroidia;o__Bacteroidales;f__Bacteroidaceae;g__Bacteroides;s__
ERR2167617_9		3948345	MAGs_public	this study	yes	Rattus norvegicus	288	67.82	1.72	100	5256	d__Bacteria;p__Bacteroidota;c__Bacteroidia;o__Bacteroidales;f__Bacteroidaceae;g__Bacteroides;s__
ERR2167618_15		2878049	MAGs_public	this study	yes	Rattus norvegicus	406	92.35	2.26	44.44	17551	d__Bacteria;p__Bacteroidota;c__Bacteroidia;o__Bacteroidales;f__Bacteroidaceae;g__Bacteroides;s__
ERR3357628_72		2539612	MAGs_public	this study	yes	Mus musculus domesticus	958	75.42	1.35	12.5	3106	d__Bacteria;p__Bacteroidota;c__Bacteroidia;o__Bacteroidales;f__Bacteroidaceae;g__Bacteroides;s__
SC0300_S1_9		3253991	MAGs_newdata	this study	yes	Apodemus agrarius	213	91.97	0.37	0	26890	d__Bacteria;p__Bacteroidota;c__Bacteroidia;o__Bacteroidales;f__Bacteroidaceae;g__Bacteroides;s__
SC0302_S3_11		2637182	MAGs_newdata	this study	yes	Apodemus agrarius	1043	82.67	4.08	31.82	2926	d__Bacteria;p__Bacteroidota;c__Bacteroidia;o__Bacteroidales;f__Bacteroidaceae;g__Bacteroides;s__
SC0302_S3_14		1981015	MAGs_newdata	this study	yes	Apodemus agrarius	1135	53.39	0.39	0	1802	d__Bacteria;p__Bacteroidota;c__Bacteroidia;o__Bacteroidales;f__Bacteroidaceae;g__Bacteroides;s__
SC0333_S18_3		2768758	MAGs_newdata	this study	yes	Apodemus agrarius	878	81.93	2.82	60	3995	d__Bacteria;p__Bacteroidota;c__Bacteroidia;o__Bacteroidales;f__Bacteroidaceae;g__Bacteroides;s__
SC0334_comb_16		2699185	MAGs_newdata	this study	yes	Apodemus agrarius	897	79.33	1.71	22.22	3830	d__Bacteria;p__Bacteroidota;c__Bacteroidia;o__Bacteroidales;f__Bacteroidaceae;g__Bacteroides;s__
SC0334_comb_21		2674454	MAGs_newdata	this study	yes	Apodemus agrarius	957	79.48	3.74	27.78	3447	d__Bacteria;p__Bacteroidota;c__Bacteroidia;o__Bacteroidales;f__Bacteroidaceae;g__Bacteroides;s__
SC0370_S17_9		2652344	MAGs_newdata	this study	yes	Apodemus agrarius	597	82.58	0.74	0	6899	d__Bacteria;p__Bacteroidota;c__Bacteroidia;o__Bacteroidales;f__Bacteroidaceae;g__Bacteroides;s__
SRR6032581_4		3506083	MAGs_public	this study	yes	Mus musculus domesticus	118	92.54	1.39	15.38	51340	d__Bacteria;p__Bacteroidota;c__Bacteroidia;o__Bacteroidales;f__Bacteroidaceae;g__Bacteroides;s__
SRR6032582_7		3132099	MAGs_public	this study	yes	Mus musculus domesticus	160	92.07	0.07	50	28081	d__Bacteria;p__Bacteroidota;c__Bacteroidia;o__Bacteroidales;f__Bacteroidaceae;g__Bacteroides;s__
SRR9205144_64		2683882	MAGs_public	this study	yes	Mus musculus domesticus	1169	70.36	1.52	62.5	2504	d__Bacteria;p__Bacteroidota;c__Bacteroidia;o__Bacteroidales;f__Bacteroidaceae;g__Bacteroides;s__
SRR9205145_43		2953930	MAGs_public	this study	yes	Mus musculus domesticus	964	82.51	1.41	0	3856	d__Bacteria;p__Bacteroidota;c__Bacteroidia;o__Bacteroidales;f__Bacteroidaceae;g__Bacteroides;s__
SRR9205162_41		3723073	MAGs_public	this study	yes	Mus musculus domesticus	96	95.54	0.19	0	68793	d__Bacteria;p__Bacteroidota;c__Bacteroidia;o__Bacteroidales;f__Bacteroidaceae;g__Bacteroides;s__
SC0419_S13_10		4009680	MAGs_newdata	this study	yes	Mus musculus domesticus	1218	84.56	3.66	29.41	4050	d__Bacteria;p__Bacteroidota;c__Bacteroidia;o__Bacteroidales;f__Bacteroidaceae;g__Bacteroides;s__Bacteroides acidifaciens_A	d__Bacteria;p__Bacteroidota;c__Bacteroidia;o__Bacteroidales;f__Bacteroidaceae;g__Bacteroides;s__
SC0422_S21_3		5025446	MAGs_newdata	this study	yes	Mus musculus domesticus	151	98.68	0	0	58869	d__Bacteria;p__Bacteroidota;c__Bacteroidia;o__Bacteroidales;f__Bacteroidaceae;g__Bacteroides;s__Bacteroides acidifaciens_A	d__Bacteria;p__Bacteroidota;c__Bacteroidia;o__Bacteroidales;f__Bacteroidaceae;g__Bacteroides;s__
SRR6032587_5		4838566	MAGs_public	this study	yes	Mus musculus domesticus	623	95.33	1.56	0	11630	d__Bacteria;p__Bacteroidota;c__Bacteroidia;o__Bacteroidales;f__Bacteroidaceae;g__Bacteroides;s__Bacteroides acidifaciens_A	d__Bacteria;p__Bacteroidota;c__Bacteroidia;o__Bacteroidales;f__Bacteroidaceae;g__Bacteroides;s__
ERR3357618_23		2478898	MAGs_public	this study	yes	Mus musculus domesticus	423	71.11	0.73	37.5	6634	d__Bacteria;p__Bacteroidota;c__Bacteroidia;o__Bacteroidales;f__Bacteroidaceae;g__Bacteroides;s__Bacteroides sp002491635
ERR3357619_17		3685548	MAGs_public	this study	yes	Mus musculus domesticus	105	98.51	0	0	69084	d__Bacteria;p__Bacteroidota;c__Bacteroidia;o__Bacteroidales;f__Bacteroidaceae;g__Bacteroides;s__Bacteroides sp002491635
ERR3357630_31		2765147	MAGs_public	this study	yes	Mus musculus domesticus	931	79.77	3.09	15.38	3499	d__Bacteria;p__Bacteroidota;c__Bacteroidia;o__Bacteroidales;f__Bacteroidaceae;g__Bacteroides;s__Bacteroides sp002491635
ERR675681_bin.112		2786452	MAGs_public	this study	yes	Mus musculus domesticus	384	78.03	1.58	20	10211	d__Bacteria;p__Bacteroidota;c__Bacteroidia;o__Bacteroidales;f__Bacteroidaceae;g__Bacteroides;s__Bacteroides sp002491635
SRR9205157_50		3426870	MAGs_public	this study	yes	Mus musculus domesticus	1095	85.53	3.2	27.78	3988	d__Bacteria;p__Bacteroidota;c__Bacteroidia;o__Bacteroidales;f__Bacteroidaceae;g__Bacteroides;s__Bacteroides sp002491635
SRR9205166_91		3088885	MAGs_public	this study	yes	Mus musculus domesticus	1235	75.9	2.74	26.67	2865	d__Bacteria;p__Bacteroidota;c__Bacteroidia;o__Bacteroidales;f__Bacteroidaceae;g__Bacteroides;s__Bacteroides sp002491635
beaver_12		2508924	MAGs_public	this study	yes	Castor canadensis	377	88.79	3.85	52.63	7783	d__Bacteria;p__Bacteroidota;c__Bacteroidia;o__Bacteroidales;f__Bacteroidaceae;g__CAG-462;s__
ERR1654747_31		2641429	MAGs_public	this study	yes	Neotoma albigula	62	90.24	1.43	0	62302	d__Bacteria;p__Bacteroidota;c__Bacteroidia;o__Bacteroidales;f__Bacteroidaceae;g__Paraprevotella;s__	d__Bacteria;p__Bacteroidota;c__Bacteroidia;o__Bacteroidales;f__Bacteroidaceae;g__;s__
SC0382_S12_2		2638363	MAGs_newdata	this study	yes	Microtus oeconomus	72	89.72	0	0	54897	d__Bacteria;p__Bacteroidota;c__Bacteroidia;o__Bacteroidales;f__Bacteroidaceae;g__Paraprevotella;s__	d__Bacteria;p__Bacteroidota;c__Bacteroidia;o__Bacteroidales;f__Bacteroidaceae;g__;s__
SRR9130027_85		1891491	MAGs_public	this study	yes	Microtus ochrogaster	827	60.56	1.48	25	2611	d__Bacteria;p__Bacteroidota;c__Bacteroidia;o__Bacteroidales;f__Bacteroidaceae;g__Paraprevotella;s__
SRR9130108_3		2625405	MAGs_public	this study	yes	Microtus ochrogaster	72	90.15	0	0	65022	d__Bacteria;p__Bacteroidota;c__Bacteroidia;o__Bacteroidales;f__Bacteroidaceae;g__Paraprevotella;s__	d__Bacteria;p__Bacteroidota;c__Bacteroidia;o__Bacteroidales;f__Bacteroidaceae;g__;s__
beaver_5		2727760	MAGs_public	this study	yes	Castor canadensis	123	94.35	0	0	33588	d__Bacteria;p__Bacteroidota;c__Bacteroidia;o__Bacteroidales;f__Bacteroidaceae;g__Phocaeicola;s__
SC0300_S1_16		2089729	MAGs_newdata	this study	yes	Apodemus agrarius	944	71.55	2.07	42.86	2446	d__Bacteria;p__Bacteroidota;c__Bacteroidia;o__Bacteroidales;f__Bacteroidaceae;g__Phocaeicola;s__
SC0335_comb_1		3318874	MAGs_newdata	this study	yes	Apodemus agrarius	132	94.24	0	0	39711	d__Bacteria;p__Bacteroidota;c__Bacteroidia;o__Bacteroidales;f__Bacteroidaceae;g__Phocaeicola;s__
SRR9205161_68		2013335	MAGs_public	this study	yes	Mus musculus domesticus	1153	60.22	3.25	33.33	1765	d__Bacteria;p__Bacteroidota;c__Bacteroidia;o__Bacteroidales;f__Bacteroidaceae;g__Phocaeicola;s__Phocaeicola sartorii
SRR7141524_35		3708513	MAGs_public	this study	yes	Rattus norvegicus	130	95.44	0	0	56274	d__Bacteria;p__Bacteroidota;c__Bacteroidia;o__Bacteroidales;f__Bacteroidaceae;g__Phocaeicola;s__Phocaeicola sp002493165
SC0422_S21_9		2648372	MAGs_newdata	this study	yes	Mus musculus domesticus	803	86.62	3.96	56.25	4293	d__Bacteria;p__Bacteroidota;c__Bacteroidia;o__Bacteroidales;f__Bacteroidaceae;g__Phocaeicola;s__Phocaeicola sp011959205	d__Bacteria;p__Bacteroidota;c__Bacteroidia;o__Bacteroidales;f__Bacteroidaceae;g__Phocaeicola;s__
SRR6032581_11		2247895	MAGs_public	this study	yes	Mus musculus domesticus	787	72.61	1.54	25	3442	d__Bacteria;p__Bacteroidota;c__Bacteroidia;o__Bacteroidales;f__Bacteroidaceae;g__Phocaeicola;s__Phocaeicola sp011959205	d__Bacteria;p__Bacteroidota;c__Bacteroidia;o__Bacteroidales;f__Bacteroidaceae;g__Phocaeicola;s__
SRR6032584_10		2321168	MAGs_public	this study	yes	Mus musculus domesticus	666	75.65	0.38	0	4636	d__Bacteria;p__Bacteroidota;c__Bacteroidia;o__Bacteroidales;f__Bacteroidaceae;g__Phocaeicola;s__Phocaeicola sp011959205	d__Bacteria;p__Bacteroidota;c__Bacteroidia;o__Bacteroidales;f__Bacteroidaceae;g__Phocaeicola;s__
ERR1654741_16		2717432	MAGs_public	this study	yes	Neotoma albigula	253	89.22	2.3	36.36	16034	d__Bacteria;p__Bacteroidota;c__Bacteroidia;o__Bacteroidales;f__Bacteroidaceae;g__Prevotella;s__
SC0302_S3_5		2397956	MAGs_newdata	this study	yes	Apodemus agrarius	679	87.1	3.87	50	4582	d__Bacteria;p__Bacteroidota;c__Bacteroidia;o__Bacteroidales;f__Bacteroidaceae;g__Prevotella;s__
SC0310_comb_3		2377477	MAGs_newdata	this study	yes	Microtus oeconomus	561	91.94	1.56	37.5	5776	d__Bacteria;p__Bacteroidota;c__Bacteroidia;o__Bacteroidales;f__Bacteroidaceae;g__Prevotella;s__
SC0311_S12_3		1680214	MAGs_newdata	this study	yes	Microtus oeconomus	855	63.41	3.1	36.36	2103	d__Bacteria;p__Bacteroidota;c__Bacteroidia;o__Bacteroidales;f__Bacteroidaceae;g__Prevotella;s__
SC0316_S1_6		2283465	MAGs_newdata	this study	yes	Apodemus agrarius	755	80.97	3.05	26.67	3857	d__Bacteria;p__Bacteroidota;c__Bacteroidia;o__Bacteroidales;f__Bacteroidaceae;g__Prevotella;s__
SC0317_S2_2		2610825	MAGs_newdata	this study	yes	Apodemus agrarius	260	96.07	0.97	50	16743	d__Bacteria;p__Bacteroidota;c__Bacteroidia;o__Bacteroidales;f__Bacteroidaceae;g__Prevotella;s__
SC0328_S13_4		2726630	MAGs_newdata	this study	yes	Microtus oeconomus	164	98.7	0.37	33.33	26046	d__Bacteria;p__Bacteroidota;c__Bacteroidia;o__Bacteroidales;f__Bacteroidaceae;g__Prevotella;s__
SC0340_S7_11		1573639	MAGs_newdata	this study	yes	Microtus arvalis	707	54.56	1.08	33.33	2488	d__Bacteria;p__Bacteroidota;c__Bacteroidia;o__Bacteroidales;f__Bacteroidaceae;g__Prevotella;s__
SC0341_S8_9		1428938	MAGs_newdata	this study	yes	Microtus arvalis	780	52.14	0.93	50	1923	d__Bacteria;p__Bacteroidota;c__Bacteroidia;o__Bacteroidales;f__Bacteroidaceae;g__Prevotella;s__
SC0354_S1_5		2104364	MAGs_newdata	this study	yes	Microtus arvalis	762	83.56	2.12	30.77	3320	d__Bacteria;p__Bacteroidota;c__Bacteroidia;o__Bacteroidales;f__Bacteroidaceae;g__Prevotella;s__
SC0359_S6_3		1896501	MAGs_newdata	this study	yes	Microtus agrestis	812	74.28	2.75	21.43	2577	d__Bacteria;p__Bacteroidota;c__Bacteroidia;o__Bacteroidales;f__Bacteroidaceae;g__Prevotella;s__
SC0370_S17_4		2709175	MAGs_newdata	this study	yes	Apodemus agrarius	348	94.69	0.62	0	12044	d__Bacteria;p__Bacteroidota;c__Bacteroidia;o__Bacteroidales;f__Bacteroidaceae;g__Prevotella;s__
SC0380_S10_1		2595105	MAGs_newdata	this study	yes	Microtus oeconomus	79	95.74	0.49	0	48762	d__Bacteria;p__Bacteroidota;c__Bacteroidia;o__Bacteroidales;f__Bacteroidaceae;g__Prevotella;s__
SC0408_S2_7		1430242	MAGs_newdata	this study	yes	Microtus agrestis	879	51.04	1.72	0	1637	d__Bacteria;p__Bacteroidota;c__Bacteroidia;o__Bacteroidales;f__Bacteroidaceae;g__Prevotella;s__
SC0408_S2_8		1347989	MAGs_newdata	this study	yes	Microtus agrestis	726	55.23	1.3	50	1907	d__Bacteria;p__Bacteroidota;c__Bacteroidia;o__Bacteroidales;f__Bacteroidaceae;g__Prevotella;s__
SRR10303785_23		2976335	MAGs_public	this study	yes	Rattus norvegicus	632	95.79	1.6	40	6688	d__Bacteria;p__Bacteroidota;c__Bacteroidia;o__Bacteroidales;f__Bacteroidaceae;g__Prevotella;s__
SRR5190120_51		3050267	MAGs_public	this study	yes	Hydrochoerus hydrochaeris	86	92.84	1.57	42.86	65631	d__Bacteria;p__Bacteroidota;c__Bacteroidia;o__Bacteroidales;f__Bacteroidaceae;g__Prevotella;s__
SRR5190121_65		1803462	MAGs_public	this study	yes	Hydrochoerus hydrochaeris	465	51.86	0.28	0	4072	d__Bacteria;p__Bacteroidota;c__Bacteroidia;o__Bacteroidales;f__Bacteroidaceae;g__Prevotella;s__
SRR9130028_11		2415357	MAGs_public	this study	yes	Microtus ochrogaster	246	91.33	1.85	0	13884	d__Bacteria;p__Bacteroidota;c__Bacteroidia;o__Bacteroidales;f__Bacteroidaceae;g__Prevotella;s__
SRR5190121_57		3331630	MAGs_public	this study	yes	Hydrochoerus hydrochaeris	398	82.09	0.4	33.33	11396	d__Bacteria;p__Bacteroidota;c__Bacteroidia;o__Bacteroidales;f__Bacteroidaceae;g__Prevotella;s__Prevotella sp002350805
ERR2167527_8		2335940	MAGs_public	this study	yes	Rattus norvegicus	1004	59.23	2.1	22.22	2633	d__Bacteria;p__Bacteroidota;c__Bacteroidia;o__Bacteroidales;f__Bacteroidaceae;g__Prevotella;s__Prevotella sp013166545	d__Bacteria;p__Bacteroidota;c__Bacteroidia;o__Bacteroidales;f__Bacteroidaceae;g__Prevotella;s__
ERR2167530_10		2860049	MAGs_public	this study	yes	Rattus norvegicus	827	81.62	1.1	42.86	4514	d__Bacteria;p__Bacteroidota;c__Bacteroidia;o__Bacteroidales;f__Bacteroidaceae;g__Prevotella;s__Prevotella sp013166545	d__Bacteria;p__Bacteroidota;c__Bacteroidia;o__Bacteroidales;f__Bacteroidaceae;g__Prevotella;s__
ERR2167531_21		2166261	MAGs_public	this study	yes	Rattus norvegicus	107	80.75	0.06	100	9712	d__Bacteria;p__Bacteroidota;c__Bacteroidia;o__Bacteroidales;f__Bacteroidaceae;g__Prevotella;s__Prevotella sp013166545	d__Bacteria;p__Bacteroidota;c__Bacteroidia;o__Bacteroidales;f__Bacteroidaceae;g__Prevotella;s__
ERR2167561_23		2591890	MAGs_public	this study	yes	Rattus norvegicus	960	73.14	1.59	0	3368	d__Bacteria;p__Bacteroidota;c__Bacteroidia;o__Bacteroidales;f__Bacteroidaceae;g__Prevotella;s__Prevotella sp013166545	d__Bacteria;p__Bacteroidota;c__Bacteroidia;o__Bacteroidales;f__Bacteroidaceae;g__Prevotella;s__
ERR2167606_34		2675572	MAGs_public	this study	yes	Rattus norvegicus	974	77.76	1.01	22.22	3318	d__Bacteria;p__Bacteroidota;c__Bacteroidia;o__Bacteroidales;f__Bacteroidaceae;g__Prevotella;s__Prevotella sp013166545	d__Bacteria;p__Bacteroidota;c__Bacteroidia;o__Bacteroidales;f__Bacteroidaceae;g__Prevotella;s__
ERR675686_bin.102		2076499	MAGs_public	this study	yes	Mus musculus domesticus	75	58.38	3.74	2.94	54557	d__Bacteria;p__Bacteroidota;c__Bacteroidia;o__Bacteroidales;f__Bacteroidaceae;g__Prevotella;s__Prevotella sp013166545	d__Bacteria;p__Bacteroidota;c__Bacteroidia;o__Bacteroidales;f__Bacteroidaceae;g__Prevotella;s__
SRR5190120_65		2079600	MAGs_public	this study	yes	Hydrochoerus hydrochaeris	1222	55.19	4.15	15.79	1756	d__Bacteria;p__Bacteroidota;c__Bacteroidia;o__Bacteroidales;f__Bacteroidaceae;g__Prevotella;s__Prevotella sp900316285
ERR2167538_34		1945815	MAGs_public	this study	yes	Rattus norvegicus	150	97.6	0.38	0	29631	d__Bacteria;p__Bacteroidota;c__Bacteroidia;o__Bacteroidales;f__Bacteroidaceae;g__Prevotella;s__Prevotella sp900545525
ERR2167575_36		2535412	MAGs_public	this study	yes	Rattus norvegicus	188	87.18	0.93	0	12615	d__Bacteria;p__Bacteroidota;c__Bacteroidia;o__Bacteroidales;f__Bacteroidaceae;g__Prevotella;s__Prevotella sp900545525
ERR2167597_18		2474459	MAGs_public	this study	yes	Rattus norvegicus	206	78.58	4.38	44.44	10022	d__Bacteria;p__Bacteroidota;c__Bacteroidia;o__Bacteroidales;f__Bacteroidaceae;g__Prevotella;s__Prevotella sp900545525
ERR2167599_11		2707666	MAGs_public	this study	yes	Rattus norvegicus	619	87.92	0.82	0	5807	d__Bacteria;p__Bacteroidota;c__Bacteroidia;o__Bacteroidales;f__Bacteroidaceae;g__Prevotella;s__Prevotella sp900545525
SRR7141524_57		2257125	MAGs_public	this study	yes	Rattus norvegicus	761	83.52	1.63	33.33	3470	d__Bacteria;p__Bacteroidota;c__Bacteroidia;o__Bacteroidales;f__Bacteroidaceae;g__Prevotella;s__Prevotella sp900545525
SRR5190121_45		4325913	MAGs_public	this study	yes	Hydrochoerus hydrochaeris	651	83.8	3.07	16.67	7977	d__Bacteria;p__Bacteroidota;c__Bacteroidia;o__Bacteroidales;f__Bacteroidaceae;g__Prevotella;s__Prevotella sp902792855	d__Bacteria;p__Bacteroidota;c__Bacteroidia;o__Bacteroidales;f__Bacteroidaceae;g__Prevotella;s__
SRR6338738_24		1596582	MAGs_public	this study	yes	Rattus norvegicus	41	55.35	0	0	60683	d__Bacteria;p__Bacteroidota;c__Bacteroidia;o__Bacteroidales;f__Bacteroidaceae;g__Prevotellamassilia;s__
SRR7141524_19		1632823	MAGs_public	this study	yes	Rattus norvegicus	25	56.44	0	0	103379	d__Bacteria;p__Bacteroidota;c__Bacteroidia;o__Bacteroidales;f__Bacteroidaceae;g__Prevotellamassilia;s__
SRR5190120_50		3470530	MAGs_public	this study	yes	Hydrochoerus hydrochaeris	77	88.62	0.68	0	59496	d__Bacteria;p__Bacteroidota;c__Bacteroidia;o__Bacteroidales;f__Bacteroidaceae;g__UBA1189;s__
beaver_9		2751605	MAGs_public	this study	yes	Castor canadensis	125	88.5	0.37	50	33228	d__Bacteria;p__Bacteroidota;c__Bacteroidia;o__Bacteroidales;f__Bacteroidaceae;g__UBA4334;s__
SC0312_S13_3		2308884	MAGs_newdata	this study	yes	Microtus oeconomus	622	86.37	3.11	41.67	4957	d__Bacteria;p__Bacteroidota;c__Bacteroidia;o__Bacteroidales;f__Bacteroidaceae;g__UBA4334;s__
SC0327_S12_2		2159013	MAGs_newdata	this study	yes	Microtus oeconomus	676	82	1.23	50	3977	d__Bacteria;p__Bacteroidota;c__Bacteroidia;o__Bacteroidales;f__Bacteroidaceae;g__UBA4334;s__
SC0341_S8_4		1610977	MAGs_newdata	this study	yes	Microtus arvalis	821	63.09	4.49	18.18	2044	d__Bacteria;p__Bacteroidota;c__Bacteroidia;o__Bacteroidales;f__Bacteroidaceae;g__UBA4334;s__
SC0354_S1_1		2506515	MAGs_newdata	this study	yes	Microtus arvalis	187	94.1	0.87	100	18188	d__Bacteria;p__Bacteroidota;c__Bacteroidia;o__Bacteroidales;f__Bacteroidaceae;g__UBA4334;s__
SC0402_S16_2		1747811	MAGs_newdata	this study	yes	Microtus oeconomus	845	71.38	1.45	33.33	2211	d__Bacteria;p__Bacteroidota;c__Bacteroidia;o__Bacteroidales;f__Bacteroidaceae;g__UBA4334;s__
SRR9130028_75		1450729	MAGs_public	this study	yes	Microtus ochrogaster	804	55.12	1.01	0	1852	d__Bacteria;p__Bacteroidota;c__Bacteroidia;o__Bacteroidales;f__Bacteroidaceae;g__UBA4334;s__UBA4334 sp009177185	d__Bacteria;p__Bacteroidota;c__Bacteroidia;o__Bacteroidales;f__Bacteroidaceae;g__UBA4334;s__
SRR9130365_13		2332442	MAGs_public	this study	yes	Microtus ochrogaster	572	87.55	2.84	15.38	5398	d__Bacteria;p__Bacteroidota;c__Bacteroidia;o__Bacteroidales;f__Bacteroidaceae;g__UBA4334;s__UBA4334 sp009177185	d__Bacteria;p__Bacteroidota;c__Bacteroidia;o__Bacteroidales;f__Bacteroidaceae;g__UBA4334;s__
SRR9335148_1		2643941	MAGs_public	this study	yes	Microtus ochrogaster	15	94.1	0.19	0	386846	d__Bacteria;p__Bacteroidota;c__Bacteroidia;o__Bacteroidales;f__Bacteroidaceae;g__UBA4334;s__UBA4334 sp009177185	d__Bacteria;p__Bacteroidota;c__Bacteroidia;o__Bacteroidales;f__Bacteroidaceae;g__UBA4334;s__
ERR1654743_44		2650762	MAGs_public	this study	yes	Neotoma albigula	61	91.8	1.18	0	68195	d__Bacteria;p__Bacteroidota;c__Bacteroidia;o__Bacteroidales;f__Bacteroidaceae;g__UBA4372;s__
SC0302_S3_1		1905590	MAGs_newdata	this study	yes	Apodemus agrarius	50	81.51	0.09	0	62362	d__Bacteria;p__Bacteroidota;c__Bacteroidia;o__Bacteroidales;f__Bacteroidaceae;g__UBA4372;s__
SC0318_S3_11		1254521	MAGs_newdata	this study	yes	Apodemus agrarius	336	52.77	0.14	50	4134	d__Bacteria;p__Bacteroidota;c__Bacteroidia;o__Bacteroidales;f__Bacteroidaceae;g__UBA4372;s__
SC0328_S13_1		2016983	MAGs_newdata	this study	yes	Microtus oeconomus	493	86.78	4.01	62.5	5533	d__Bacteria;p__Bacteroidota;c__Bacteroidia;o__Bacteroidales;f__Bacteroidaceae;g__UBA4372;s__
SC0340_S7_6		1951684	MAGs_newdata	this study	yes	Microtus arvalis	325	81.61	2.82	30	7509	d__Bacteria;p__Bacteroidota;c__Bacteroidia;o__Bacteroidales;f__Bacteroidaceae;g__UBA4372;s__
SC0360_S7_25		1171615	MAGs_newdata	this study	yes	Microtus agrestis	649	51.26	2.37	40	1887	d__Bacteria;p__Bacteroidota;c__Bacteroidia;o__Bacteroidales;f__Bacteroidaceae;g__UBA4372;s__
SC0399_S13_2		2230337	MAGs_newdata	this study	yes	Microtus oeconomus	97	93.99	0.19	100	44524	d__Bacteria;p__Bacteroidota;c__Bacteroidia;o__Bacteroidales;f__Bacteroidaceae;g__UBA4372;s__
SRR9130365_42		2436373	MAGs_public	this study	yes	Microtus ochrogaster	63	94.02	0.37	0	62852	d__Bacteria;p__Bacteroidota;c__Bacteroidia;o__Bacteroidales;f__Bacteroidaceae;g__UBA4372;s__
porcupine_13		2318620	MAGs_public	this study	yes	Erethizon dorsatum	346	89.09	0.19	0	8131	d__Bacteria;p__Bacteroidota;c__Bacteroidia;o__Bacteroidales;f__Bacteroidaceae;g__UBA6398;s__UBA6398 sp900555645
SRR5190121_29		2297562	MAGs_public	this study	yes	Hydrochoerus hydrochaeris	31	96.29	0.27	0	132508	d__Bacteria;p__Bacteroidota;c__Bacteroidia;o__Bacteroidales;f__F082;g__F082;s__
SRR5190120_41		2418624	MAGs_public	this study	yes	Hydrochoerus hydrochaeris	17	97.58	0	0	230511	d__Bacteria;p__Bacteroidota;c__Bacteroidia;o__Bacteroidales;f__F082;g__F082;s__F082 sp902774295	d__Bacteria;p__Bacteroidota;c__Bacteroidia;o__Bacteroidales;f__F082;g__F082;s__
SRR5190121_4		2881059	MAGs_public	this study	yes	Hydrochoerus hydrochaeris	22	95.43	0.81	0	375623	d__Bacteria;p__Bacteroidota;c__Bacteroidia;o__Bacteroidales;f__F082;g__F082;s__F082 sp902786745	d__Bacteria;p__Bacteroidota;c__Bacteroidia;o__Bacteroidales;f__F082;g__F082;s__
ERR1654741_26		1825477	MAGs_public	this study	yes	Neotoma albigula	444	71.44	1.94	50	4533	d__Bacteria;p__Bacteroidota;c__Bacteroidia;o__Bacteroidales;f__Marinifilaceae;g__Odoribacter;s__
ERR1654747_23		2367691	MAGs_public	this study	yes	Neotoma albigula	415	85.52	1.43	50	7102	d__Bacteria;p__Bacteroidota;c__Bacteroidia;o__Bacteroidales;f__Marinifilaceae;g__Odoribacter;s__
ERR1654748_31		2588028	MAGs_public	this study	yes	Neotoma albigula	166	97.08	1.36	25	26119	d__Bacteria;p__Bacteroidota;c__Bacteroidia;o__Bacteroidales;f__Marinifilaceae;g__Odoribacter;s__
ERR2167606_40		1832064	MAGs_public	this study	yes	Rattus norvegicus	262	90.31	1.82	28.57	14561	d__Bacteria;p__Bacteroidota;c__Bacteroidia;o__Bacteroidales;f__Marinifilaceae;g__Odoribacter;s__
ERR3357615_48		1950258	MAGs_public	this study	yes	Mus musculus domesticus	772	75	1.08	0	3012	d__Bacteria;p__Bacteroidota;c__Bacteroidia;o__Bacteroidales;f__Marinifilaceae;g__Odoribacter;s__
ERR3357620_40		1960324	MAGs_public	this study	yes	Mus musculus domesticus	741	72.63	1.25	0	3113	d__Bacteria;p__Bacteroidota;c__Bacteroidia;o__Bacteroidales;f__Marinifilaceae;g__Odoribacter;s__
ERR3357629_33		1352110	MAGs_public	this study	yes	Mus musculus domesticus	617	51.31	0.81	0	2482	d__Bacteria;p__Bacteroidota;c__Bacteroidia;o__Bacteroidales;f__Marinifilaceae;g__Odoribacter;s__
ERR3357634_43		1743320	MAGs_public	this study	yes	Mus musculus domesticus	783	62.62	0.27	0	2379	d__Bacteria;p__Bacteroidota;c__Bacteroidia;o__Bacteroidales;f__Marinifilaceae;g__Odoribacter;s__
ERR3357643_28		2278773	MAGs_public	this study	yes	Mus musculus domesticus	692	91.49	2.92	87.5	4251	d__Bacteria;p__Bacteroidota;c__Bacteroidia;o__Bacteroidales;f__Marinifilaceae;g__Odoribacter;s__
ERR675654_bin.35		1540715	MAGs_public	this study	yes	Mus musculus domesticus	184	64.82	0.72	50	14340	d__Bacteria;p__Bacteroidota;c__Bacteroidia;o__Bacteroidales;f__Marinifilaceae;g__Odoribacter;s__
ERR675660_bin.58		1554334	MAGs_public	this study	yes	Mus musculus domesticus	162	58.07	0	0	14976	d__Bacteria;p__Bacteroidota;c__Bacteroidia;o__Bacteroidales;f__Marinifilaceae;g__Odoribacter;s__
SC0337_S4_15		1952156	MAGs_newdata	this study	yes	Apodemus flavicollis	790	74.43	3.41	37.5	2844	d__Bacteria;p__Bacteroidota;c__Bacteroidia;o__Bacteroidales;f__Marinifilaceae;g__Odoribacter;s__
SC0339_S6_11		2644355	MAGs_newdata	this study	yes	Microtus arvalis	900	89.03	4.61	78.57	3679	d__Bacteria;p__Bacteroidota;c__Bacteroidia;o__Bacteroidales;f__Marinifilaceae;g__Odoribacter;s__
SC0369_comb_32		1685601	MAGs_newdata	this study	yes	Apodemus agrarius	865	60.98	1.7	0	2040	d__Bacteria;p__Bacteroidota;c__Bacteroidia;o__Bacteroidales;f__Marinifilaceae;g__Odoribacter;s__
SC0382_S12_17		1363597	MAGs_newdata	this study	yes	Microtus oeconomus	767	55.56	0.86	33.33	1885	d__Bacteria;p__Bacteroidota;c__Bacteroidia;o__Bacteroidales;f__Marinifilaceae;g__Odoribacter;s__
SC0410_S4_9		1647363	MAGs_newdata	this study	yes	Apodemus flavicollis	423	58.8	0	0	4189	d__Bacteria;p__Bacteroidota;c__Bacteroidia;o__Bacteroidales;f__Marinifilaceae;g__Odoribacter;s__
SC0421_S20_6		2328679	MAGs_newdata	this study	yes	Mus musculus domesticus	727	87.93	1.79	75	4124	d__Bacteria;p__Bacteroidota;c__Bacteroidia;o__Bacteroidales;f__Marinifilaceae;g__Odoribacter;s__
SRR6032566_9		2284514	MAGs_public	this study	yes	Mus musculus domesticus	624	85.66	1.73	14.29	4562	d__Bacteria;p__Bacteroidota;c__Bacteroidia;o__Bacteroidales;f__Marinifilaceae;g__Odoribacter;s__
SRR9122728_30		1840895	MAGs_public	this study	yes	Microtus ochrogaster	624	83.4	3.41	0	3664	d__Bacteria;p__Bacteroidota;c__Bacteroidia;o__Bacteroidales;f__Marinifilaceae;g__Odoribacter;s__
SRR9130365_1		2302714	MAGs_public	this study	yes	Microtus ochrogaster	74	97.85	0.54	0	49754	d__Bacteria;p__Bacteroidota;c__Bacteroidia;o__Bacteroidales;f__Marinifilaceae;g__Odoribacter;s__
SRR9130365_153		1451519	MAGs_public	this study	yes	Microtus ochrogaster	760	70.06	3.78	62.5	1988	d__Bacteria;p__Bacteroidota;c__Bacteroidia;o__Bacteroidales;f__Marinifilaceae;g__Odoribacter;s__
SRR9205135_42		1600295	MAGs_public	this study	yes	Mus musculus domesticus	844	61.06	1.34	0	1991	d__Bacteria;p__Bacteroidota;c__Bacteroidia;o__Bacteroidales;f__Marinifilaceae;g__Odoribacter;s__
SRR9205140_28		1808526	MAGs_public	this study	yes	Mus musculus domesticus	899	70.39	1.36	50	2104	d__Bacteria;p__Bacteroidota;c__Bacteroidia;o__Bacteroidales;f__Marinifilaceae;g__Odoribacter;s__
SRR9205142_11		2499481	MAGs_public	this study	yes	Mus musculus domesticus	680	93.05	2.1	16.67	4643	d__Bacteria;p__Bacteroidota;c__Bacteroidia;o__Bacteroidales;f__Marinifilaceae;g__Odoribacter;s__
SRR9205145_45		2059107	MAGs_public	this study	yes	Mus musculus domesticus	929	78.39	1.92	57.14	2412	d__Bacteria;p__Bacteroidota;c__Bacteroidia;o__Bacteroidales;f__Marinifilaceae;g__Odoribacter;s__
SRR9205157_81		1319878	MAGs_public	this study	yes	Mus musculus domesticus	687	59.32	0.59	50	1994	d__Bacteria;p__Bacteroidota;c__Bacteroidia;o__Bacteroidales;f__Marinifilaceae;g__Odoribacter;s__
SRR9205164_72		1198489	MAGs_public	this study	yes	Mus musculus domesticus	675	51.66	0.02	100	1829	d__Bacteria;p__Bacteroidota;c__Bacteroidia;o__Bacteroidales;f__Marinifilaceae;g__Odoribacter;s__
SRR9205166_66		2558809	MAGs_public	this study	yes	Mus musculus domesticus	648	93.44	0.72	50	5384	d__Bacteria;p__Bacteroidota;c__Bacteroidia;o__Bacteroidales;f__Marinifilaceae;g__Odoribacter;s__
SRR9205167_71		1549985	MAGs_public	this study	yes	Mus musculus domesticus	830	64.28	0.68	0	1951	d__Bacteria;p__Bacteroidota;c__Bacteroidia;o__Bacteroidales;f__Marinifilaceae;g__Odoribacter;s__
SRR9335148_276		1388442	MAGs_public	this study	yes	Microtus ochrogaster	792	56.04	2.16	75	1786	d__Bacteria;p__Bacteroidota;c__Bacteroidia;o__Bacteroidales;f__Marinifilaceae;g__Odoribacter;s__
ERR3357640_52		1859020	MAGs_public	this study	yes	Mus musculus domesticus	644	76.74	0.81	50	3618	d__Bacteria;p__Bacteroidota;c__Bacteroidia;o__Bacteroidales;f__Marinifilaceae;g__Odoribacter;s__Odoribacter sp009935865	d__Bacteria;p__Bacteroidota;c__Bacteroidia;o__Bacteroidales;f__Marinifilaceae;g__Odoribacter;s__
SRR6032566_21		1724124	MAGs_public	this study	yes	Mus musculus domesticus	762	67.91	1.88	0	2513	d__Bacteria;p__Bacteroidota;c__Bacteroidia;o__Bacteroidales;f__Marinifilaceae;g__Odoribacter;s__Odoribacter sp009935865	d__Bacteria;p__Bacteroidota;c__Bacteroidia;o__Bacteroidales;f__Marinifilaceae;g__Odoribacter;s__
SRR6032571_28		1873003	MAGs_public	this study	yes	Mus musculus domesticus	363	75.91	0.54	100	5978	d__Bacteria;p__Bacteroidota;c__Bacteroidia;o__Bacteroidales;f__Marinifilaceae;g__Odoribacter;s__Odoribacter sp009935865	d__Bacteria;p__Bacteroidota;c__Bacteroidia;o__Bacteroidales;f__Marinifilaceae;g__Odoribacter;s__
SRR6032574_28		1419946	MAGs_public	this study	yes	Mus musculus domesticus	357	53.06	0.16	28.57	4105	d__Bacteria;p__Bacteroidota;c__Bacteroidia;o__Bacteroidales;f__Marinifilaceae;g__Odoribacter;s__Odoribacter sp009935865	d__Bacteria;p__Bacteroidota;c__Bacteroidia;o__Bacteroidales;f__Marinifilaceae;g__Odoribacter;s__
SRR9130099_136		1361823	MAGs_public	this study	yes	Microtus ochrogaster	572	62.73	1.82	28.57	2673	d__Bacteria;p__Bacteroidota;c__Bacteroidia;o__Bacteroidales;f__Muribaculaceae;g__;s__	d__Bacteria;p__Bacteroidota;c__Bacteroidia;o__Bacteroidales;f__Muribaculaceae;g__CAG-485;s__
lepida_foregut_546_control_3		2340829	MAGs_public	this study	yes	Neotoma lepida	135	93.96	3.02	22.22	25102	d__Bacteria;p__Bacteroidota;c__Bacteroidia;o__Bacteroidales;f__Muribaculaceae;g__Amulumruptor;s__
SC0338_S5_15		1398437	MAGs_newdata	this study	yes	Apodemus flavicollis	834	55.12	2.28	40	1738	d__Bacteria;p__Bacteroidota;c__Bacteroidia;o__Bacteroidales;f__Muribaculaceae;g__Amulumruptor;s__	d__Bacteria;p__Bacteroidota;c__Bacteroidia;o__Bacteroidales;f__Muribaculaceae;g__Paramuribaculum;s__
SC0401_S15_11		2222399	MAGs_newdata	this study	yes	Apodemus flavicollis	752	84.3	2.48	40	3761	d__Bacteria;p__Bacteroidota;c__Bacteroidia;o__Bacteroidales;f__Muribaculaceae;g__Amulumruptor;s__	d__Bacteria;p__Bacteroidota;c__Bacteroidia;o__Bacteroidales;f__Muribaculaceae;g__Paramuribaculum;s__
SRR9130108_25		2244002	MAGs_public	this study	yes	Microtus ochrogaster	60	99.06	0.08	0	79271	d__Bacteria;p__Bacteroidota;c__Bacteroidia;o__Bacteroidales;f__Muribaculaceae;g__Amulumruptor;s__
SRR4254079_21		1369849	MAGs_public	this study	yes	Rattus norvegicus	764	50.84	3.02	16.67	1892	d__Bacteria;p__Bacteroidota;c__Bacteroidia;o__Bacteroidales;f__Muribaculaceae;g__Amulumruptor;s__Amulumruptor sp900539915
SRR4254095_20		2255940	MAGs_public	this study	yes	Rattus norvegicus	427	93.86	1.97	21.43	7985	d__Bacteria;p__Bacteroidota;c__Bacteroidia;o__Bacteroidales;f__Muribaculaceae;g__Amulumruptor;s__Amulumruptor sp900539915
ERR1654743_22		2002795	MAGs_public	this study	yes	Neotoma albigula	162	94.79	2.3	40	19109	d__Bacteria;p__Bacteroidota;c__Bacteroidia;o__Bacteroidales;f__Muribaculaceae;g__CAG-1031;s__
ERR1654748_75		1439323	MAGs_public	this study	yes	Neotoma albigula	316	56.02	3.45	50	5269	d__Bacteria;p__Bacteroidota;c__Bacteroidia;o__Bacteroidales;f__Muribaculaceae;g__CAG-1031;s__
lepida_foregut_546_control_7		1938997	MAGs_public	this study	yes	Neotoma lepida	66	94.12	1.37	25	56223	d__Bacteria;p__Bacteroidota;c__Bacteroidia;o__Bacteroidales;f__Muribaculaceae;g__CAG-1031;s__
neotoma_stephensi_foregut_4		1991992	MAGs_public	this study	yes	Neotoma stephensi	431	90.28	3.26	8.33	6257	d__Bacteria;p__Bacteroidota;c__Bacteroidia;o__Bacteroidales;f__Muribaculaceae;g__CAG-1031;s__
SRR9122728_36		2079322	MAGs_public	this study	yes	Microtus ochrogaster	90	97.64	0	0	34891	d__Bacteria;p__Bacteroidota;c__Bacteroidia;o__Bacteroidales;f__Muribaculaceae;g__CAG-1031;s__
SRR9130099_30		1850470	MAGs_public	this study	yes	Microtus ochrogaster	528	88.12	0.89	50	4330	d__Bacteria;p__Bacteroidota;c__Bacteroidia;o__Bacteroidales;f__Muribaculaceae;g__CAG-1031;s__
SRR9130108_115		1546277	MAGs_public	this study	yes	Microtus ochrogaster	348	72.82	2.89	33.33	4807	d__Bacteria;p__Bacteroidota;c__Bacteroidia;o__Bacteroidales;f__Muribaculaceae;g__CAG-1031;s__
SRR9130108_50		1725258	MAGs_public	this study	yes	Microtus ochrogaster	613	82.65	0.78	33.33	3451	d__Bacteria;p__Bacteroidota;c__Bacteroidia;o__Bacteroidales;f__Muribaculaceae;g__CAG-1031;s__
SRR9130365_123		1519940	MAGs_public	this study	yes	Microtus ochrogaster	658	73.96	2.8	18.18	2519	d__Bacteria;p__Bacteroidota;c__Bacteroidia;o__Bacteroidales;f__Muribaculaceae;g__CAG-1031;s__
SRR9335148_115		2093258	MAGs_public	this study	yes	Microtus ochrogaster	51	98.89	0.5	0	67004	d__Bacteria;p__Bacteroidota;c__Bacteroidia;o__Bacteroidales;f__Muribaculaceae;g__CAG-1031;s__
SRR9335148_223		1902300	MAGs_public	this study	yes	Microtus ochrogaster	233	89.78	2.83	27.27	10939	d__Bacteria;p__Bacteroidota;c__Bacteroidia;o__Bacteroidales;f__Muribaculaceae;g__CAG-1031;s__
beaver_13		2474763	MAGs_public	this study	yes	Castor canadensis	550	72.34	3.37	71.43	4992	d__Bacteria;p__Bacteroidota;c__Bacteroidia;o__Bacteroidales;f__Muribaculaceae;g__CAG-485;s__
beaver_15		2328015	MAGs_public	this study	yes	Castor canadensis	226	89.05	3.31	86.67	13867	d__Bacteria;p__Bacteroidota;c__Bacteroidia;o__Bacteroidales;f__Muribaculaceae;g__CAG-485;s__
beaver_19		1954352	MAGs_public	this study	yes	Castor canadensis	213	74.91	0.13	0	14510	d__Bacteria;p__Bacteroidota;c__Bacteroidia;o__Bacteroidales;f__Muribaculaceae;g__CAG-485;s__
ERR1654742_12		3244983	MAGs_public	this study	yes	Neotoma albigula	162	93.1	2.04	27.27	33456	d__Bacteria;p__Bacteroidota;c__Bacteroidia;o__Bacteroidales;f__Muribaculaceae;g__CAG-485;s__
ERR1654743_49		2153598	MAGs_public	this study	yes	Neotoma albigula	86	93.53	1.23	25	36523	d__Bacteria;p__Bacteroidota;c__Bacteroidia;o__Bacteroidales;f__Muribaculaceae;g__CAG-485;s__
ERR1654743_54		1965140	MAGs_public	this study	yes	Neotoma albigula	126	79.53	1.89	0	22366	d__Bacteria;p__Bacteroidota;c__Bacteroidia;o__Bacteroidales;f__Muribaculaceae;g__CAG-485;s__
ERR1654743_61		2308220	MAGs_public	this study	yes	Neotoma albigula	138	82.42	2.26	16.67	24293	d__Bacteria;p__Bacteroidota;c__Bacteroidia;o__Bacteroidales;f__Muribaculaceae;g__CAG-485;s__
ERR1654744_29		2182075	MAGs_public	this study	yes	Neotoma albigula	161	92.26	4.67	22.73	21458	d__Bacteria;p__Bacteroidota;c__Bacteroidia;o__Bacteroidales;f__Muribaculaceae;g__CAG-485;s__
ERR1654744_49		1817288	MAGs_public	this study	yes	Neotoma albigula	78	93.77	1.43	50	29170	d__Bacteria;p__Bacteroidota;c__Bacteroidia;o__Bacteroidales;f__Muribaculaceae;g__CAG-485;s__
ERR1654744_76		2582841	MAGs_public	this study	yes	Neotoma albigula	361	58.1	0	0	8835	d__Bacteria;p__Bacteroidota;c__Bacteroidia;o__Bacteroidales;f__Muribaculaceae;g__CAG-485;s__
ERR1654744_81		1862010	MAGs_public	this study	yes	Neotoma albigula	290	54.97	0	0	8053	d__Bacteria;p__Bacteroidota;c__Bacteroidia;o__Bacteroidales;f__Muribaculaceae;g__CAG-485;s__
ERR1654746_25		2873097	MAGs_public	this study	yes	Neotoma albigula	208	95.47	3.95	19.05	22515	d__Bacteria;p__Bacteroidota;c__Bacteroidia;o__Bacteroidales;f__Muribaculaceae;g__CAG-485;s__
ERR1654746_37		1986938	MAGs_public	this study	yes	Neotoma albigula	98	84.52	2.39	0	33670	d__Bacteria;p__Bacteroidota;c__Bacteroidia;o__Bacteroidales;f__Muribaculaceae;g__CAG-485;s__
ERR1654747_58		2017042	MAGs_public	this study	yes	Neotoma albigula	379	79.43	0.66	25	6271	d__Bacteria;p__Bacteroidota;c__Bacteroidia;o__Bacteroidales;f__Muribaculaceae;g__CAG-485;s__
ERR1654748_33		1983385	MAGs_public	this study	yes	Neotoma albigula	68	92.68	1.77	12.5	47604	d__Bacteria;p__Bacteroidota;c__Bacteroidia;o__Bacteroidales;f__Muribaculaceae;g__CAG-485;s__
ERR1654748_51		2229242	MAGs_public	this study	yes	Neotoma albigula	83	91.1	0.78	0	40486	d__Bacteria;p__Bacteroidota;c__Bacteroidia;o__Bacteroidales;f__Muribaculaceae;g__CAG-485;s__
ERR1654748_73		1214865	MAGs_public	this study	yes	Neotoma albigula	320	61.16	2.52	12.5	3895	d__Bacteria;p__Bacteroidota;c__Bacteroidia;o__Bacteroidales;f__Muribaculaceae;g__CAG-485;s__
ERR1654748_74		2365858	MAGs_public	this study	yes	Neotoma albigula	422	60.08	4.51	23.53	6706	d__Bacteria;p__Bacteroidota;c__Bacteroidia;o__Bacteroidales;f__Muribaculaceae;g__CAG-485;s__
ERR1654748_79		1714407	MAGs_public	this study	yes	Neotoma albigula	394	66.62	2.7	35.71	4874	d__Bacteria;p__Bacteroidota;c__Bacteroidia;o__Bacteroidales;f__Muribaculaceae;g__CAG-485;s__
ERR2167529_19		1924566	MAGs_public	this study	yes	Rattus norvegicus	198	97.14	0.51	33.33	26858	d__Bacteria;p__Bacteroidota;c__Bacteroidia;o__Bacteroidales;f__Muribaculaceae;g__CAG-485;s__
ERR2167536_22		1983730	MAGs_public	this study	yes	Rattus norvegicus	292	77.6	0.8	75	7156	d__Bacteria;p__Bacteroidota;c__Bacteroidia;o__Bacteroidales;f__Muribaculaceae;g__CAG-485;s__
ERR2167542_22		1749992	MAGs_public	this study	yes	Rattus norvegicus	537	74.89	1.51	50	3972	d__Bacteria;p__Bacteroidota;c__Bacteroidia;o__Bacteroidales;f__Muribaculaceae;g__CAG-485;s__
ERR2167552_18		1510845	MAGs_public	this study	yes	Rattus norvegicus	151	95.98	1.51	25	25126	d__Bacteria;p__Bacteroidota;c__Bacteroidia;o__Bacteroidales;f__Muribaculaceae;g__CAG-485;s__
ERR2167552_19		2105526	MAGs_public	this study	yes	Rattus norvegicus	55	98.82	0.82	33.33	61611	d__Bacteria;p__Bacteroidota;c__Bacteroidia;o__Bacteroidales;f__Muribaculaceae;g__CAG-485;s__
ERR2167553_29		2276185	MAGs_public	this study	yes	Rattus norvegicus	824	59.02	1.96	14.29	3229	d__Bacteria;p__Bacteroidota;c__Bacteroidia;o__Bacteroidales;f__Muribaculaceae;g__CAG-485;s__
ERR2167561_17		1897978	MAGs_public	this study	yes	Rattus norvegicus	473	83.9	2.72	18.18	5740	d__Bacteria;p__Bacteroidota;c__Bacteroidia;o__Bacteroidales;f__Muribaculaceae;g__CAG-485;s__
ERR2167564_32		1928107	MAGs_public	this study	yes	Rattus norvegicus	157	98.89	1.31	0	28145	d__Bacteria;p__Bacteroidota;c__Bacteroidia;o__Bacteroidales;f__Muribaculaceae;g__CAG-485;s__
ERR2167569_14		2214247	MAGs_public	this study	yes	Rattus norvegicus	474	84.81	2.74	25	6614	d__Bacteria;p__Bacteroidota;c__Bacteroidia;o__Bacteroidales;f__Muribaculaceae;g__CAG-485;s__
ERR2167570_35		1978409	MAGs_public	this study	yes	Rattus norvegicus	834	50.1	0.85	0	2610	d__Bacteria;p__Bacteroidota;c__Bacteroidia;o__Bacteroidales;f__Muribaculaceae;g__CAG-485;s__
ERR2167573_24		2038196	MAGs_public	this study	yes	Rattus norvegicus	199	88.94	2.24	50	14921	d__Bacteria;p__Bacteroidota;c__Bacteroidia;o__Bacteroidales;f__Muribaculaceae;g__CAG-485;s__
ERR2167577_5		3023540	MAGs_public	this study	yes	Rattus norvegicus	111	98.92	0.1	100	82783	d__Bacteria;p__Bacteroidota;c__Bacteroidia;o__Bacteroidales;f__Muribaculaceae;g__CAG-485;s__
ERR2167578_33		1647112	MAGs_public	this study	yes	Rattus norvegicus	235	80.09	0.85	0	9794	d__Bacteria;p__Bacteroidota;c__Bacteroidia;o__Bacteroidales;f__Muribaculaceae;g__CAG-485;s__
ERR2167596_39		2420916	MAGs_public	this study	yes	Rattus norvegicus	118	96.82	0.84	33.33	53260	d__Bacteria;p__Bacteroidota;c__Bacteroidia;o__Bacteroidales;f__Muribaculaceae;g__CAG-485;s__
ERR2167599_12		2651701	MAGs_public	this study	yes	Rattus norvegicus	145	98.74	0.77	75	40657	d__Bacteria;p__Bacteroidota;c__Bacteroidia;o__Bacteroidales;f__Muribaculaceae;g__CAG-485;s__
ERR2167604_49		1842848	MAGs_public	this study	yes	Rattus norvegicus	815	52.04	0.86	0	2461	d__Bacteria;p__Bacteroidota;c__Bacteroidia;o__Bacteroidales;f__Muribaculaceae;g__CAG-485;s__
ERR2167606_38		1475182	MAGs_public	this study	yes	Rattus norvegicus	431	51.9	0	0	6752	d__Bacteria;p__Bacteroidota;c__Bacteroidia;o__Bacteroidales;f__Muribaculaceae;g__CAG-485;s__
ERR2167606_42		1684527	MAGs_public	this study	yes	Rattus norvegicus	799	58.57	2.08	0	2313	d__Bacteria;p__Bacteroidota;c__Bacteroidia;o__Bacteroidales;f__Muribaculaceae;g__CAG-485;s__
ERR2167612_21		2308257	MAGs_public	this study	yes	Rattus norvegicus	817	65.18	1.7	20	3307	d__Bacteria;p__Bacteroidota;c__Bacteroidia;o__Bacteroidales;f__Muribaculaceae;g__CAG-485;s__
ERR2167613_36		2015789	MAGs_public	this study	yes	Rattus norvegicus	883	50.53	3.02	0	2516	d__Bacteria;p__Bacteroidota;c__Bacteroidia;o__Bacteroidales;f__Muribaculaceae;g__CAG-485;s__
ERR2167614_19		2300579	MAGs_public	this study	yes	Rattus norvegicus	851	71.31	2.02	20	3201	d__Bacteria;p__Bacteroidota;c__Bacteroidia;o__Bacteroidales;f__Muribaculaceae;g__CAG-485;s__
ERR2167615_37		2336617	MAGs_public	this study	yes	Rattus norvegicus	792	68.21	2.4	11.11	3725	d__Bacteria;p__Bacteroidota;c__Bacteroidia;o__Bacteroidales;f__Muribaculaceae;g__CAG-485;s__
ERR675621_bin.3		2333077	MAGs_public	this study	yes	Mus musculus domesticus	294	79.09	0.69	0	10459	d__Bacteria;p__Bacteroidota;c__Bacteroidia;o__Bacteroidales;f__Muribaculaceae;g__CAG-485;s__
ERR675636_bin.1		3091249	MAGs_public	this study	yes	Mus musculus domesticus	62	96.48	0.38	0	79901	d__Bacteria;p__Bacteroidota;c__Bacteroidia;o__Bacteroidales;f__Muribaculaceae;g__CAG-485;s__
lepida_foregut_546_control_2		1973005	MAGs_public	this study	yes	Neotoma lepida	84	90.98	0.75	0	35137	d__Bacteria;p__Bacteroidota;c__Bacteroidia;o__Bacteroidales;f__Muribaculaceae;g__CAG-485;s__
lepida_foregut_546_control_21		1977207	MAGs_public	this study	yes	Neotoma lepida	76	91.1	1.32	0	43117	d__Bacteria;p__Bacteroidota;c__Bacteroidia;o__Bacteroidales;f__Muribaculaceae;g__CAG-485;s__
lepida_foregut_546_control_8		1896379	MAGs_public	this study	yes	Neotoma lepida	135	89.71	1.47	25	21279	d__Bacteria;p__Bacteroidota;c__Bacteroidia;o__Bacteroidales;f__Muribaculaceae;g__CAG-485;s__
lepida_foregut_548_control_1		2207541	MAGs_public	this study	yes	Neotoma lepida	83	97.8	0.75	0	42726	d__Bacteria;p__Bacteroidota;c__Bacteroidia;o__Bacteroidales;f__Muribaculaceae;g__CAG-485;s__
lepida_foregut_548_control_6		2061456	MAGs_public	this study	yes	Neotoma lepida	236	91.29	2.79	16.67	12464	d__Bacteria;p__Bacteroidota;c__Bacteroidia;o__Bacteroidales;f__Muribaculaceae;g__CAG-485;s__
neotoma_albigula_10		2285205	MAGs_public	this study	yes	Neotoma albigula	483	80.07	3.92	28.57	5580	d__Bacteria;p__Bacteroidota;c__Bacteroidia;o__Bacteroidales;f__Muribaculaceae;g__CAG-485;s__
neotoma_albigula_5		2194073	MAGs_public	this study	yes	Neotoma albigula	147	96.12	2.32	66.67	25924	d__Bacteria;p__Bacteroidota;c__Bacteroidia;o__Bacteroidales;f__Muribaculaceae;g__CAG-485;s__
neotoma_albigula_8		2577528	MAGs_public	this study	yes	Neotoma albigula	301	83.19	2.11	10	14071	d__Bacteria;p__Bacteroidota;c__Bacteroidia;o__Bacteroidales;f__Muribaculaceae;g__CAG-485;s__
neotoma_stephensi_cecum_23		1992960	MAGs_public	this study	yes	Neotoma stephensi	870	69.06	1.84	25	2552	d__Bacteria;p__Bacteroidota;c__Bacteroidia;o__Bacteroidales;f__Muribaculaceae;g__CAG-485;s__
neotoma_stephensi_foregut_2		2016225	MAGs_public	this study	yes	Neotoma stephensi	293	92.11	1.54	28.57	8772	d__Bacteria;p__Bacteroidota;c__Bacteroidia;o__Bacteroidales;f__Muribaculaceae;g__CAG-485;s__
neotoma_stephensi_foregut_7		2328899	MAGs_public	this study	yes	Neotoma stephensi	91	87.17	3.77	50	48118	d__Bacteria;p__Bacteroidota;c__Bacteroidia;o__Bacteroidales;f__Muribaculaceae;g__CAG-485;s__
neotoma_stephensi_foregut_8		3172121	MAGs_public	this study	yes	Neotoma stephensi	263	87.69	4.53	41.18	19157	d__Bacteria;p__Bacteroidota;c__Bacteroidia;o__Bacteroidales;f__Muribaculaceae;g__CAG-485;s__
porcupine_2		3066514	MAGs_public	this study	yes	Erethizon dorsatum	238	93.55	0.57	50	21573	d__Bacteria;p__Bacteroidota;c__Bacteroidia;o__Bacteroidales;f__Muribaculaceae;g__CAG-485;s__
porcupine_4		2931517	MAGs_public	this study	yes	Erethizon dorsatum	249	94.03	1.51	0	17079	d__Bacteria;p__Bacteroidota;c__Bacteroidia;o__Bacteroidales;f__Muribaculaceae;g__CAG-485;s__
porcupine_5		3342127	MAGs_public	this study	yes	Erethizon dorsatum	149	89.81	0	0	32179	d__Bacteria;p__Bacteroidota;c__Bacteroidia;o__Bacteroidales;f__Muribaculaceae;g__CAG-485;s__
porcupine_8		3043232	MAGs_public	this study	yes	Erethizon dorsatum	305	95.41	1.38	60	13910	d__Bacteria;p__Bacteroidota;c__Bacteroidia;o__Bacteroidales;f__Muribaculaceae;g__CAG-485;s__
SC0300_S1_18		1369497	MAGs_newdata	this study	yes	Apodemus agrarius	682	60.27	0.94	25	2179	d__Bacteria;p__Bacteroidota;c__Bacteroidia;o__Bacteroidales;f__Muribaculaceae;g__CAG-485;s__
SC0303_S4_5		1879153	MAGs_newdata	this study	yes	Apodemus flavicollis	1015	59.98	2.73	54.55	1895	d__Bacteria;p__Bacteroidota;c__Bacteroidia;o__Bacteroidales;f__Muribaculaceae;g__CAG-485;s__
SC0305_S6_4		3488462	MAGs_newdata	this study	yes	Apodemus flavicollis	167	96.62	0.38	0	42101	d__Bacteria;p__Bacteroidota;c__Bacteroidia;o__Bacteroidales;f__Muribaculaceae;g__CAG-485;s__
SC0308_comb_12		2217171	MAGs_newdata	this study	yes	Myodes glareolus	1264	55.53	4.98	66.67	1775	d__Bacteria;p__Bacteroidota;c__Bacteroidia;o__Bacteroidales;f__Muribaculaceae;g__CAG-485;s__
SC0308_comb_4		2175975	MAGs_newdata	this study	yes	Myodes glareolus	339	84.53	2.65	15	8328	d__Bacteria;p__Bacteroidota;c__Bacteroidia;o__Bacteroidales;f__Muribaculaceae;g__CAG-485;s__
SC0308_comb_5		2397984	MAGs_newdata	this study	yes	Myodes glareolus	400	90.54	1.23	50	8523	d__Bacteria;p__Bacteroidota;c__Bacteroidia;o__Bacteroidales;f__Muribaculaceae;g__CAG-485;s__
SC0309_S10_17		1863403	MAGs_newdata	this study	yes	Myodes glareolus	1023	52.27	2.6	58.33	1875	d__Bacteria;p__Bacteroidota;c__Bacteroidia;o__Bacteroidales;f__Muribaculaceae;g__CAG-485;s__
SC0310_comb_11		2378862	MAGs_newdata	this study	yes	Microtus oeconomus	804	66.72	1.72	100	3560	d__Bacteria;p__Bacteroidota;c__Bacteroidia;o__Bacteroidales;f__Muribaculaceae;g__CAG-485;s__
SC0310_comb_12		1552442	MAGs_newdata	this study	yes	Microtus oeconomus	250	66.1	3.39	23.53	8283	d__Bacteria;p__Bacteroidota;c__Bacteroidia;o__Bacteroidales;f__Muribaculaceae;g__CAG-485;s__
SC0310_comb_13		1906053	MAGs_newdata	this study	yes	Microtus oeconomus	920	52.66	1.72	100	2241	d__Bacteria;p__Bacteroidota;c__Bacteroidia;o__Bacteroidales;f__Muribaculaceae;g__CAG-485;s__
SC0310_comb_4		2030639	MAGs_newdata	this study	yes	Microtus oeconomus	83	84.97	0.75	0	42003	d__Bacteria;p__Bacteroidota;c__Bacteroidia;o__Bacteroidales;f__Muribaculaceae;g__CAG-485;s__
SC0310_comb_5		2647880	MAGs_newdata	this study	yes	Microtus oeconomus	296	91.19	1.6	25	14577	d__Bacteria;p__Bacteroidota;c__Bacteroidia;o__Bacteroidales;f__Muribaculaceae;g__CAG-485;s__
SC0310_comb_7		2454441	MAGs_newdata	this study	yes	Microtus oeconomus	499	80.53	3.4	9.09	5886	d__Bacteria;p__Bacteroidota;c__Bacteroidia;o__Bacteroidales;f__Muribaculaceae;g__CAG-485;s__
SC0311_S12_4		2126374	MAGs_newdata	this study	yes	Microtus oeconomus	559	50.42	0	0	3988	d__Bacteria;p__Bacteroidota;c__Bacteroidia;o__Bacteroidales;f__Muribaculaceae;g__CAG-485;s__
SC0312_S13_7		1694168	MAGs_newdata	this study	yes	Microtus oeconomus	912	52.58	2.77	20	1963	d__Bacteria;p__Bacteroidota;c__Bacteroidia;o__Bacteroidales;f__Muribaculaceae;g__CAG-485;s__
SC0316_S1_2		2080460	MAGs_newdata	this study	yes	Apodemus agrarius	652	85.64	2.18	27.27	4025	d__Bacteria;p__Bacteroidota;c__Bacteroidia;o__Bacteroidales;f__Muribaculaceae;g__CAG-485;s__
SC0320_S5_29		1301017	MAGs_newdata	this study	yes	Apodemus flavicollis	747	51.29	0.6	50	1765	d__Bacteria;p__Bacteroidota;c__Bacteroidia;o__Bacteroidales;f__Muribaculaceae;g__CAG-485;s__
SC0321_S6_2		2361580	MAGs_newdata	this study	yes	Apodemus flavicollis	728	83.03	1.55	50	4276	d__Bacteria;p__Bacteroidota;c__Bacteroidia;o__Bacteroidales;f__Muribaculaceae;g__CAG-485;s__
SC0322_S7_10		2891338	MAGs_newdata	this study	yes	Microtus arvalis	138	89.12	0.94	0	36781	d__Bacteria;p__Bacteroidota;c__Bacteroidia;o__Bacteroidales;f__Muribaculaceae;g__CAG-485;s__
SC0322_S7_15		1757156	MAGs_newdata	this study	yes	Microtus arvalis	832	65.69	2.15	37.5	2369	d__Bacteria;p__Bacteroidota;c__Bacteroidia;o__Bacteroidales;f__Muribaculaceae;g__CAG-485;s__
SC0322_S7_18		2086140	MAGs_newdata	this study	yes	Microtus arvalis	743	52.07	0	0	3326	d__Bacteria;p__Bacteroidota;c__Bacteroidia;o__Bacteroidales;f__Muribaculaceae;g__CAG-485;s__
SC0322_S7_2		3248687	MAGs_newdata	this study	yes	Microtus arvalis	240	88.22	1.51	40	20944	d__Bacteria;p__Bacteroidota;c__Bacteroidia;o__Bacteroidales;f__Muribaculaceae;g__CAG-485;s__
SC0322_S7_27		1725973	MAGs_newdata	this study	yes	Microtus arvalis	881	57.43	2.12	36.36	2084	d__Bacteria;p__Bacteroidota;c__Bacteroidia;o__Bacteroidales;f__Muribaculaceae;g__CAG-485;s__
SC0322_S7_4		4021715	MAGs_newdata	this study	yes	Microtus arvalis	586	89.21	2.2	25	9567	d__Bacteria;p__Bacteroidota;c__Bacteroidia;o__Bacteroidales;f__Muribaculaceae;g__CAG-485;s__
SC0322_S7_7		3173390	MAGs_newdata	this study	yes	Microtus arvalis	563	87.12	2.26	40	7692	d__Bacteria;p__Bacteroidota;c__Bacteroidia;o__Bacteroidales;f__Muribaculaceae;g__CAG-485;s__
SC0324_S9_2		2014272	MAGs_newdata	this study	yes	Microtus arvalis	386	89.66	2.39	12.5	7290	d__Bacteria;p__Bacteroidota;c__Bacteroidia;o__Bacteroidales;f__Muribaculaceae;g__CAG-485;s__
SC0324_S9_6		2103553	MAGs_newdata	this study	yes	Microtus arvalis	911	74.85	3.02	30	2667	d__Bacteria;p__Bacteroidota;c__Bacteroidia;o__Bacteroidales;f__Muribaculaceae;g__CAG-485;s__
SC0325_S10_6		2907351	MAGs_newdata	this study	yes	Myodes glareolus	1020	75.98	3.38	62.5	3583	d__Bacteria;p__Bacteroidota;c__Bacteroidia;o__Bacteroidales;f__Muribaculaceae;g__CAG-485;s__
SC0327_S12_10		2130457	MAGs_newdata	this study	yes	Microtus oeconomus	772	51.58	1.72	100	3202	d__Bacteria;p__Bacteroidota;c__Bacteroidia;o__Bacteroidales;f__Muribaculaceae;g__CAG-485;s__
SC0327_S12_12		2199872	MAGs_newdata	this study	yes	Microtus oeconomus	841	69.91	3.26	60	3049	d__Bacteria;p__Bacteroidota;c__Bacteroidia;o__Bacteroidales;f__Muribaculaceae;g__CAG-485;s__
SC0327_S12_3		2899856	MAGs_newdata	this study	yes	Microtus oeconomus	204	89.7	0.88	0	26786	d__Bacteria;p__Bacteroidota;c__Bacteroidia;o__Bacteroidales;f__Muribaculaceae;g__CAG-485;s__
SC0327_S12_7		1858845	MAGs_newdata	this study	yes	Microtus oeconomus	938	56.28	0.95	0	2112	d__Bacteria;p__Bacteroidota;c__Bacteroidia;o__Bacteroidales;f__Muribaculaceae;g__CAG-485;s__
SC0329_S14_5		2157958	MAGs_newdata	this study	yes	Microtus oeconomus	329	87.19	3.21	37.5	9928	d__Bacteria;p__Bacteroidota;c__Bacteroidia;o__Bacteroidales;f__Muribaculaceae;g__CAG-485;s__
SC0330_S15_3		2964725	MAGs_newdata	this study	yes	Microtus agrestis	468	89.18	1.32	0	8059	d__Bacteria;p__Bacteroidota;c__Bacteroidia;o__Bacteroidales;f__Muribaculaceae;g__CAG-485;s__
SC0334_comb_17		2934105	MAGs_newdata	this study	yes	Apodemus agrarius	722	89.54	1.53	16.67	5713	d__Bacteria;p__Bacteroidota;c__Bacteroidia;o__Bacteroidales;f__Muribaculaceae;g__CAG-485;s__
SC0335_comb_15		2763555	MAGs_newdata	this study	yes	Apodemus agrarius	893	79.61	1.09	60	4090	d__Bacteria;p__Bacteroidota;c__Bacteroidia;o__Bacteroidales;f__Muribaculaceae;g__CAG-485;s__
SC0335_comb_3		2490901	MAGs_newdata	this study	yes	Apodemus agrarius	158	95.85	1.82	0	29430	d__Bacteria;p__Bacteroidota;c__Bacteroidia;o__Bacteroidales;f__Muribaculaceae;g__CAG-485;s__
SC0337_S4_11		2302210	MAGs_newdata	this study	yes	Apodemus flavicollis	683	86.66	3.16	20	4392	d__Bacteria;p__Bacteroidota;c__Bacteroidia;o__Bacteroidales;f__Muribaculaceae;g__CAG-485;s__
SC0337_S4_12		2320021	MAGs_newdata	this study	yes	Apodemus flavicollis	671	84.88	3.2	26.67	4555	d__Bacteria;p__Bacteroidota;c__Bacteroidia;o__Bacteroidales;f__Muribaculaceae;g__CAG-485;s__
SC0339_S6_27		2303232	MAGs_newdata	this study	yes	Microtus arvalis	572	57.73	1.32	20	4246	d__Bacteria;p__Bacteroidota;c__Bacteroidia;o__Bacteroidales;f__Muribaculaceae;g__CAG-485;s__
SC0341_S8_11		1204079	MAGs_newdata	this study	yes	Microtus arvalis	637	50.97	1.36	28.57	1932	d__Bacteria;p__Bacteroidota;c__Bacteroidia;o__Bacteroidales;f__Muribaculaceae;g__CAG-485;s__
SC0342_S9_7		2213745	MAGs_newdata	this study	yes	Myodes glareolus	975	70.83	2.26	10	2567	d__Bacteria;p__Bacteroidota;c__Bacteroidia;o__Bacteroidales;f__Muribaculaceae;g__CAG-485;s__
SC0342_S9_9		1550317	MAGs_newdata	this study	yes	Myodes glareolus	788	60.96	3.41	41.67	2094	d__Bacteria;p__Bacteroidota;c__Bacteroidia;o__Bacteroidales;f__Muribaculaceae;g__CAG-485;s__
SC0343_S10_5		1298954	MAGs_newdata	this study	yes	Myodes glareolus	692	53.28	1.63	37.5	1963	d__Bacteria;p__Bacteroidota;c__Bacteroidia;o__Bacteroidales;f__Muribaculaceae;g__CAG-485;s__
SC0344_S11_2		1667841	MAGs_newdata	this study	yes	Myodes glareolus	774	67.5	2.68	36.36	2429	d__Bacteria;p__Bacteroidota;c__Bacteroidia;o__Bacteroidales;f__Muribaculaceae;g__CAG-485;s__
SC0344_S11_3		2082438	MAGs_newdata	this study	yes	Myodes glareolus	964	67.25	1.51	16.67	2404	d__Bacteria;p__Bacteroidota;c__Bacteroidia;o__Bacteroidales;f__Muribaculaceae;g__CAG-485;s__
SC0344_S11_4		2163311	MAGs_newdata	this study	yes	Myodes glareolus	1046	52.16	0.79	25	2228	d__Bacteria;p__Bacteroidota;c__Bacteroidia;o__Bacteroidales;f__Muribaculaceae;g__CAG-485;s__
SC0345_S12_2		1578019	MAGs_newdata	this study	yes	Microtus oeconomus	569	66.6	1.74	12.5	3395	d__Bacteria;p__Bacteroidota;c__Bacteroidia;o__Bacteroidales;f__Muribaculaceae;g__CAG-485;s__
SC0346_S13_5		2331979	MAGs_newdata	this study	yes	Microtus agrestis	758	77.89	1.8	20	3760	d__Bacteria;p__Bacteroidota;c__Bacteroidia;o__Bacteroidales;f__Muribaculaceae;g__CAG-485;s__
SC0346_S13_9		2148212	MAGs_newdata	this study	yes	Microtus agrestis	1204	61.81	2.42	27.27	1846	d__Bacteria;p__Bacteroidota;c__Bacteroidia;o__Bacteroidales;f__Muribaculaceae;g__CAG-485;s__
SC0348_S15_3		3076925	MAGs_newdata	this study	yes	Microtus agrestis	702	79.8	1.51	50	4996	d__Bacteria;p__Bacteroidota;c__Bacteroidia;o__Bacteroidales;f__Muribaculaceae;g__CAG-485;s__
SC0352_S19_15		1900174	MAGs_newdata	this study	yes	Apodemus flavicollis	966	63.62	2.79	30	2150	d__Bacteria;p__Bacteroidota;c__Bacteroidia;o__Bacteroidales;f__Muribaculaceae;g__CAG-485;s__
SC0353_S20_1		3007532	MAGs_newdata	this study	yes	Microtus arvalis	328	93.98	0.77	0	13054	d__Bacteria;p__Bacteroidota;c__Bacteroidia;o__Bacteroidales;f__Muribaculaceae;g__CAG-485;s__
SC0353_S20_11		2880856	MAGs_newdata	this study	yes	Microtus arvalis	1251	73.12	3.6	21.43	2564	d__Bacteria;p__Bacteroidota;c__Bacteroidia;o__Bacteroidales;f__Muribaculaceae;g__CAG-485;s__
SC0353_S20_14		1793449	MAGs_newdata	this study	yes	Microtus arvalis	441	51.47	0	0	4408	d__Bacteria;p__Bacteroidota;c__Bacteroidia;o__Bacteroidales;f__Muribaculaceae;g__CAG-485;s__
SC0354_S1_12		1832781	MAGs_newdata	this study	yes	Microtus arvalis	447	72.38	1.94	33.33	5347	d__Bacteria;p__Bacteroidota;c__Bacteroidia;o__Bacteroidales;f__Muribaculaceae;g__CAG-485;s__
SC0355_S2_2		3114327	MAGs_newdata	this study	yes	Microtus arvalis	592	92.15	2.28	44.44	6524	d__Bacteria;p__Bacteroidota;c__Bacteroidia;o__Bacteroidales;f__Muribaculaceae;g__CAG-485;s__
SC0355_S2_6		1745325	MAGs_newdata	this study	yes	Microtus arvalis	861	62.91	2.26	14.29	2229	d__Bacteria;p__Bacteroidota;c__Bacteroidia;o__Bacteroidales;f__Muribaculaceae;g__CAG-485;s__
SC0356_S3_1		2002345	MAGs_newdata	this study	yes	Myodes glareolus	982	67.72	2.48	33.33	2241	d__Bacteria;p__Bacteroidota;c__Bacteroidia;o__Bacteroidales;f__Muribaculaceae;g__CAG-485;s__
SC0360_S7_11		2875837	MAGs_newdata	this study	yes	Microtus agrestis	719	86.88	2.33	45.45	5753	d__Bacteria;p__Bacteroidota;c__Bacteroidia;o__Bacteroidales;f__Muribaculaceae;g__CAG-485;s__
SC0360_S7_2		3061004	MAGs_newdata	this study	yes	Microtus agrestis	159	96.76	1.41	25	41796	d__Bacteria;p__Bacteroidota;c__Bacteroidia;o__Bacteroidales;f__Muribaculaceae;g__CAG-485;s__
SC0360_S7_21		2575591	MAGs_newdata	this study	yes	Microtus agrestis	800	81.83	3.54	23.08	4127	d__Bacteria;p__Bacteroidota;c__Bacteroidia;o__Bacteroidales;f__Muribaculaceae;g__CAG-485;s__
SC0360_S7_24		2341230	MAGs_newdata	this study	yes	Microtus agrestis	981	56.66	0.86	0	2662	d__Bacteria;p__Bacteroidota;c__Bacteroidia;o__Bacteroidales;f__Muribaculaceae;g__CAG-485;s__
SC0363_S10_24		1451748	MAGs_newdata	this study	yes	Microtus arvalis	733	63.47	2.25	18.18	2098	d__Bacteria;p__Bacteroidota;c__Bacteroidia;o__Bacteroidales;f__Muribaculaceae;g__CAG-485;s__
SC0363_S10_3		2611237	MAGs_newdata	this study	yes	Microtus arvalis	691	84.96	1.57	16.67	5190	d__Bacteria;p__Bacteroidota;c__Bacteroidia;o__Bacteroidales;f__Muribaculaceae;g__CAG-485;s__
SC0363_S10_6		3664360	MAGs_newdata	this study	yes	Microtus arvalis	234	89.67	1.66	33.33	25502	d__Bacteria;p__Bacteroidota;c__Bacteroidia;o__Bacteroidales;f__Muribaculaceae;g__CAG-485;s__
SC0363_S10_7		3737333	MAGs_newdata	this study	yes	Microtus arvalis	308	88.21	4.41	31.82	19714	d__Bacteria;p__Bacteroidota;c__Bacteroidia;o__Bacteroidales;f__Muribaculaceae;g__CAG-485;s__
SC0364_comb_4		2694602	MAGs_newdata	this study	yes	Microtus arvalis	577	91.48	0.97	20	6663	d__Bacteria;p__Bacteroidota;c__Bacteroidia;o__Bacteroidales;f__Muribaculaceae;g__CAG-485;s__
SC0365_S12_3		2862378	MAGs_newdata	this study	yes	Microtus arvalis	170	89.09	0.75	50	28732	d__Bacteria;p__Bacteroidota;c__Bacteroidia;o__Bacteroidales;f__Muribaculaceae;g__CAG-485;s__
SC0366_S13_3		2836730	MAGs_newdata	this study	yes	Myodes glareolus	1220	78.57	3.21	33.33	2688	d__Bacteria;p__Bacteroidota;c__Bacteroidia;o__Bacteroidales;f__Muribaculaceae;g__CAG-485;s__
SC0367_S14_12		3430453	MAGs_newdata	this study	yes	Microtus agrestis	180	90.23	1.6	0	33585	d__Bacteria;p__Bacteroidota;c__Bacteroidia;o__Bacteroidales;f__Muribaculaceae;g__CAG-485;s__
SC0367_S14_15		3122870	MAGs_newdata	this study	yes	Microtus agrestis	350	86.54	2.09	30	13546	d__Bacteria;p__Bacteroidota;c__Bacteroidia;o__Bacteroidales;f__Muribaculaceae;g__CAG-485;s__
SC0367_S14_17		2673855	MAGs_newdata	this study	yes	Microtus agrestis	561	88.49	4.89	4.76	6975	d__Bacteria;p__Bacteroidota;c__Bacteroidia;o__Bacteroidales;f__Muribaculaceae;g__CAG-485;s__
SC0367_S14_19		2822771	MAGs_newdata	this study	yes	Microtus agrestis	575	79.82	3.73	61.54	6211	d__Bacteria;p__Bacteroidota;c__Bacteroidia;o__Bacteroidales;f__Muribaculaceae;g__CAG-485;s__
SC0367_S14_20		2669050	MAGs_newdata	this study	yes	Microtus agrestis	1001	74.23	4.35	35.29	3218	d__Bacteria;p__Bacteroidota;c__Bacteroidia;o__Bacteroidales;f__Muribaculaceae;g__CAG-485;s__
SC0367_S14_32		2060263	MAGs_newdata	this study	yes	Microtus agrestis	978	56.54	3.02	36.36	2252	d__Bacteria;p__Bacteroidota;c__Bacteroidia;o__Bacteroidales;f__Muribaculaceae;g__CAG-485;s__
SC0367_S14_7		3289599	MAGs_newdata	this study	yes	Microtus agrestis	233	87.36	2.79	30	22989	d__Bacteria;p__Bacteroidota;c__Bacteroidia;o__Bacteroidales;f__Muribaculaceae;g__CAG-485;s__
SC0367_S14_8		3311746	MAGs_newdata	this study	yes	Microtus agrestis	1216	85.18	2.5	90	3308	d__Bacteria;p__Bacteroidota;c__Bacteroidia;o__Bacteroidales;f__Muribaculaceae;g__CAG-485;s__
SC0369_comb_29		1817950	MAGs_newdata	this study	yes	Apodemus agrarius	736	75.48	2.41	27.27	3012	d__Bacteria;p__Bacteroidota;c__Bacteroidia;o__Bacteroidales;f__Muribaculaceae;g__CAG-485;s__
SC0371_S1_1		2617374	MAGs_newdata	this study	yes	Apodemus flavicollis	122	92.58	1.02	40	44425	d__Bacteria;p__Bacteroidota;c__Bacteroidia;o__Bacteroidales;f__Muribaculaceae;g__CAG-485;s__
SC0372_S2_28		1393999	MAGs_newdata	this study	yes	Apodemus flavicollis	755	58.2	1.07	25	1923	d__Bacteria;p__Bacteroidota;c__Bacteroidia;o__Bacteroidales;f__Muribaculaceae;g__CAG-485;s__
SC0372_S2_34		1751905	MAGs_newdata	this study	yes	Apodemus flavicollis	938	58.89	1.91	33.33	1940	d__Bacteria;p__Bacteroidota;c__Bacteroidia;o__Bacteroidales;f__Muribaculaceae;g__CAG-485;s__
SC0373_S3_10		2383170	MAGs_newdata	this study	yes	Apodemus flavicollis	203	95.69	2.36	30	20782	d__Bacteria;p__Bacteroidota;c__Bacteroidia;o__Bacteroidales;f__Muribaculaceae;g__CAG-485;s__
SC0373_S3_6		3174340	MAGs_newdata	this study	yes	Apodemus flavicollis	118	93.65	0.39	50	47283	d__Bacteria;p__Bacteroidota;c__Bacteroidia;o__Bacteroidales;f__Muribaculaceae;g__CAG-485;s__
SC0374_S4_1		2617221	MAGs_newdata	this study	yes	Microtus arvalis	64	89.06	0	0	83577	d__Bacteria;p__Bacteroidota;c__Bacteroidia;o__Bacteroidales;f__Muribaculaceae;g__CAG-485;s__
SC0374_S4_10		2031373	MAGs_newdata	this study	yes	Microtus arvalis	747	73.92	0.89	50	3234	d__Bacteria;p__Bacteroidota;c__Bacteroidia;o__Bacteroidales;f__Muribaculaceae;g__CAG-485;s__
SC0376_comb_20		1851551	MAGs_newdata	this study	yes	Microtus arvalis	533	83.34	1.85	22.22	4811	d__Bacteria;p__Bacteroidota;c__Bacteroidia;o__Bacteroidales;f__Muribaculaceae;g__CAG-485;s__
SC0376_comb_21		2087072	MAGs_newdata	this study	yes	Microtus arvalis	773	79.38	2.98	30.77	3292	d__Bacteria;p__Bacteroidota;c__Bacteroidia;o__Bacteroidales;f__Muribaculaceae;g__CAG-485;s__
SC0376_comb_26		2257851	MAGs_newdata	this study	yes	Microtus arvalis	832	54.23	0.16	100	3242	d__Bacteria;p__Bacteroidota;c__Bacteroidia;o__Bacteroidales;f__Muribaculaceae;g__CAG-485;s__
SC0376_comb_5		2563034	MAGs_newdata	this study	yes	Microtus arvalis	127	97.8	0.75	0	34599	d__Bacteria;p__Bacteroidota;c__Bacteroidia;o__Bacteroidales;f__Muribaculaceae;g__CAG-485;s__
SC0377_S7_10		2519903	MAGs_newdata	this study	yes	Myodes glareolus	523	87.1	2.45	62.5	6492	d__Bacteria;p__Bacteroidota;c__Bacteroidia;o__Bacteroidales;f__Muribaculaceae;g__CAG-485;s__
SC0377_S7_11		2946086	MAGs_newdata	this study	yes	Myodes glareolus	423	87.97	4.67	68.18	10560	d__Bacteria;p__Bacteroidota;c__Bacteroidia;o__Bacteroidales;f__Muribaculaceae;g__CAG-485;s__
SC0377_S7_15		1453432	MAGs_newdata	this study	yes	Myodes glareolus	785	62.49	3.7	10	1958	d__Bacteria;p__Bacteroidota;c__Bacteroidia;o__Bacteroidales;f__Muribaculaceae;g__CAG-485;s__
SC0377_S7_2		2303453	MAGs_newdata	this study	yes	Myodes glareolus	205	91.85	1.89	16.67	21695	d__Bacteria;p__Bacteroidota;c__Bacteroidia;o__Bacteroidales;f__Muribaculaceae;g__CAG-485;s__
SC0377_S7_5		2353621	MAGs_newdata	this study	yes	Myodes glareolus	455	91.02	3.38	38.46	7773	d__Bacteria;p__Bacteroidota;c__Bacteroidia;o__Bacteroidales;f__Muribaculaceae;g__CAG-485;s__
SC0377_S7_7		2070547	MAGs_newdata	this study	yes	Myodes glareolus	88	86.1	0.5	50	34222	d__Bacteria;p__Bacteroidota;c__Bacteroidia;o__Bacteroidales;f__Muribaculaceae;g__CAG-485;s__
SC0379_S9_11		2678275	MAGs_newdata	this study	yes	Myodes glareolus	65	97.78	1.89	0	71501	d__Bacteria;p__Bacteroidota;c__Bacteroidia;o__Bacteroidales;f__Muribaculaceae;g__CAG-485;s__
SC0379_S9_13		2723944	MAGs_newdata	this study	yes	Myodes glareolus	339	93.56	1.89	20	13256	d__Bacteria;p__Bacteroidota;c__Bacteroidia;o__Bacteroidales;f__Muribaculaceae;g__CAG-485;s__
SC0379_S9_14		3722304	MAGs_newdata	this study	yes	Myodes glareolus	192	94.4	1.89	42.86	38127	d__Bacteria;p__Bacteroidota;c__Bacteroidia;o__Bacteroidales;f__Muribaculaceae;g__CAG-485;s__
SC0379_S9_18		2409479	MAGs_newdata	this study	yes	Myodes glareolus	83	90.44	0.75	50	56703	d__Bacteria;p__Bacteroidota;c__Bacteroidia;o__Bacteroidales;f__Muribaculaceae;g__CAG-485;s__
SC0379_S9_20		2194997	MAGs_newdata	this study	yes	Myodes glareolus	695	82.92	2.41	27.27	4095	d__Bacteria;p__Bacteroidota;c__Bacteroidia;o__Bacteroidales;f__Muribaculaceae;g__CAG-485;s__
SC0379_S9_28		2127161	MAGs_newdata	this study	yes	Myodes glareolus	676	79.82	3.72	33.33	3978	d__Bacteria;p__Bacteroidota;c__Bacteroidia;o__Bacteroidales;f__Muribaculaceae;g__CAG-485;s__
SC0379_S9_29		2427384	MAGs_newdata	this study	yes	Myodes glareolus	60	69.18	1.89	50	56299	d__Bacteria;p__Bacteroidota;c__Bacteroidia;o__Bacteroidales;f__Muribaculaceae;g__CAG-485;s__
SC0379_S9_4		2373993	MAGs_newdata	this study	yes	Myodes glareolus	84	94.97	1.26	0	47627	d__Bacteria;p__Bacteroidota;c__Bacteroidia;o__Bacteroidales;f__Muribaculaceae;g__CAG-485;s__
SC0379_S9_7		2564907	MAGs_newdata	this study	yes	Myodes glareolus	194	84.63	0.09	100	19578	d__Bacteria;p__Bacteroidota;c__Bacteroidia;o__Bacteroidales;f__Muribaculaceae;g__CAG-485;s__
SC0380_S10_8		4199101	MAGs_newdata	this study	yes	Microtus oeconomus	733	88.16	3.23	16.67	8150	d__Bacteria;p__Bacteroidota;c__Bacteroidia;o__Bacteroidales;f__Muribaculaceae;g__CAG-485;s__
SC0381_S11_1		3092449	MAGs_newdata	this study	yes	Microtus oeconomus	117	83.96	0.02	0	43655	d__Bacteria;p__Bacteroidota;c__Bacteroidia;o__Bacteroidales;f__Muribaculaceae;g__CAG-485;s__
SC0381_S11_5		1999315	MAGs_newdata	this study	yes	Microtus oeconomus	148	95.35	1.19	33.33	20480	d__Bacteria;p__Bacteroidota;c__Bacteroidia;o__Bacteroidales;f__Muribaculaceae;g__CAG-485;s__
SC0382_S12_12		2605201	MAGs_newdata	this study	yes	Microtus oeconomus	305	86.23	0.75	0	14300	d__Bacteria;p__Bacteroidota;c__Bacteroidia;o__Bacteroidales;f__Muribaculaceae;g__CAG-485;s__
SC0382_S12_7		2070060	MAGs_newdata	this study	yes	Microtus oeconomus	325	93.68	2.42	28.57	9485	d__Bacteria;p__Bacteroidota;c__Bacteroidia;o__Bacteroidales;f__Muribaculaceae;g__CAG-485;s__
SC0385_S15_5		3598488	MAGs_newdata	this study	yes	Microtus agrestis	281	88.76	3.23	27.27	24220	d__Bacteria;p__Bacteroidota;c__Bacteroidia;o__Bacteroidales;f__Muribaculaceae;g__CAG-485;s__
SC0385_S15_7		2440996	MAGs_newdata	this study	yes	Microtus agrestis	488	56.3	1.72	100	5824	d__Bacteria;p__Bacteroidota;c__Bacteroidia;o__Bacteroidales;f__Muribaculaceae;g__CAG-485;s__
SC0386_comb_26		1650461	MAGs_newdata	this study	yes	Apodemus agrarius	739	72.09	1.22	0	2598	d__Bacteria;p__Bacteroidota;c__Bacteroidia;o__Bacteroidales;f__Muribaculaceae;g__CAG-485;s__
SC0394_S8_4		2395378	MAGs_newdata	this study	yes	Myodes glareolus	949	73.59	1.49	28.57	3074	d__Bacteria;p__Bacteroidota;c__Bacteroidia;o__Bacteroidales;f__Muribaculaceae;g__CAG-485;s__
SC0398_S12_1		2144958	MAGs_newdata	this study	yes	Microtus arvalis	225	87.17	1.6	50	20876	d__Bacteria;p__Bacteroidota;c__Bacteroidia;o__Bacteroidales;f__Muribaculaceae;g__CAG-485;s__
SC0399_S13_5		2418901	MAGs_newdata	this study	yes	Microtus oeconomus	83	94.03	1.51	0	47668	d__Bacteria;p__Bacteroidota;c__Bacteroidia;o__Bacteroidales;f__Muribaculaceae;g__CAG-485;s__
SC0401_S15_9		2435540	MAGs_newdata	this study	yes	Apodemus flavicollis	714	86.53	2.6	27.27	4520	d__Bacteria;p__Bacteroidota;c__Bacteroidia;o__Bacteroidales;f__Muribaculaceae;g__CAG-485;s__
SC0405_S19_1		1804388	MAGs_newdata	this study	yes	Microtus arvalis	846	64.79	1.17	16.67	2340	d__Bacteria;p__Bacteroidota;c__Bacteroidia;o__Bacteroidales;f__Muribaculaceae;g__CAG-485;s__
SC0407_S1_4		1641293	MAGs_newdata	this study	yes	Microtus agrestis	879	59.58	1.26	0	1957	d__Bacteria;p__Bacteroidota;c__Bacteroidia;o__Bacteroidales;f__Muribaculaceae;g__CAG-485;s__
SC0410_S4_5		2688386	MAGs_newdata	this study	yes	Apodemus flavicollis	167	90.25	0.75	33.33	37606	d__Bacteria;p__Bacteroidota;c__Bacteroidia;o__Bacteroidales;f__Muribaculaceae;g__CAG-485;s__
SRR10303784_62		1774951	MAGs_public	this study	yes	Rattus norvegicus	515	88.93	3.56	18.75	4363	d__Bacteria;p__Bacteroidota;c__Bacteroidia;o__Bacteroidales;f__Muribaculaceae;g__CAG-485;s__
SRR10303785_1		2465102	MAGs_public	this study	yes	Rattus norvegicus	63	96.48	0.75	0	64845	d__Bacteria;p__Bacteroidota;c__Bacteroidia;o__Bacteroidales;f__Muribaculaceae;g__CAG-485;s__
SRR10303785_2		2049031	MAGs_public	this study	yes	Rattus norvegicus	93	96.86	1.01	0	33342	d__Bacteria;p__Bacteroidota;c__Bacteroidia;o__Bacteroidales;f__Muribaculaceae;g__CAG-485;s__
SRR10303785_42		2491116	MAGs_public	this study	yes	Rattus norvegicus	78	96.69	0.38	0	42887	d__Bacteria;p__Bacteroidota;c__Bacteroidia;o__Bacteroidales;f__Muribaculaceae;g__CAG-485;s__
SRR10303785_43		2505422	MAGs_public	this study	yes	Rattus norvegicus	137	94.54	0.77	25	25384	d__Bacteria;p__Bacteroidota;c__Bacteroidia;o__Bacteroidales;f__Muribaculaceae;g__CAG-485;s__
SRR10303785_81		966208	MAGs_public	this study	yes	Rattus norvegicus	470	52.34	1.25	40	2211	d__Bacteria;p__Bacteroidota;c__Bacteroidia;o__Bacteroidales;f__Muribaculaceae;g__CAG-485;s__
SRR6032571_44		1287948	MAGs_public	this study	yes	Mus musculus domesticus	718	53.78	4.57	0	1816	d__Bacteria;p__Bacteroidota;c__Bacteroidia;o__Bacteroidales;f__Muribaculaceae;g__CAG-485;s__
SRR6032598_29		1752031	MAGs_public	this study	yes	Mus musculus domesticus	462	86.47	2.01	0	4750	d__Bacteria;p__Bacteroidota;c__Bacteroidia;o__Bacteroidales;f__Muribaculaceae;g__CAG-485;s__
SRR6032598_34		2730196	MAGs_public	this study	yes	Mus musculus domesticus	654	79.16	3.73	12.5	5090	d__Bacteria;p__Bacteroidota;c__Bacteroidia;o__Bacteroidales;f__Muribaculaceae;g__CAG-485;s__
SRR6338731_73		1255536	MAGs_public	this study	yes	Rattus norvegicus	669	61.44	3.03	31.25	1989	d__Bacteria;p__Bacteroidota;c__Bacteroidia;o__Bacteroidales;f__Muribaculaceae;g__CAG-485;s__
SRR6338733_67		1347893	MAGs_public	this study	yes	Rattus norvegicus	667	68.86	0.85	30	2158	d__Bacteria;p__Bacteroidota;c__Bacteroidia;o__Bacteroidales;f__Muribaculaceae;g__CAG-485;s__
SRR6338735_37		2084462	MAGs_public	this study	yes	Rattus norvegicus	704	86.97	2.57	50	3451	d__Bacteria;p__Bacteroidota;c__Bacteroidia;o__Bacteroidales;f__Muribaculaceae;g__CAG-485;s__
SRR6338736_62		1546545	MAGs_public	this study	yes	Rattus norvegicus	653	76.19	1.49	42.86	2703	d__Bacteria;p__Bacteroidota;c__Bacteroidia;o__Bacteroidales;f__Muribaculaceae;g__CAG-485;s__
SRR6338738_58		1716827	MAGs_public	this study	yes	Rattus norvegicus	584	84.86	4.17	33.33	3635	d__Bacteria;p__Bacteroidota;c__Bacteroidia;o__Bacteroidales;f__Muribaculaceae;g__CAG-485;s__
SRR6338741_68		1536024	MAGs_public	this study	yes	Rattus norvegicus	676	76.85	2.96	21.43	2506	d__Bacteria;p__Bacteroidota;c__Bacteroidia;o__Bacteroidales;f__Muribaculaceae;g__CAG-485;s__
SRR6338742_62		1460523	MAGs_public	this study	yes	Rattus norvegicus	659	71.8	2.96	30.77	2395	d__Bacteria;p__Bacteroidota;c__Bacteroidia;o__Bacteroidales;f__Muribaculaceae;g__CAG-485;s__
SRR7141524_31		2464615	MAGs_public	this study	yes	Rattus norvegicus	92	96.73	0.57	0	37404	d__Bacteria;p__Bacteroidota;c__Bacteroidia;o__Bacteroidales;f__Muribaculaceae;g__CAG-485;s__
SRR7141524_59		3395306	MAGs_public	this study	yes	Rattus norvegicus	282	71.55	0	0	18023	d__Bacteria;p__Bacteroidota;c__Bacteroidia;o__Bacteroidales;f__Muribaculaceae;g__CAG-485;s__
SRR9122728_102		1918323	MAGs_public	this study	yes	Microtus ochrogaster	431	64.14	0	0	4902	d__Bacteria;p__Bacteroidota;c__Bacteroidia;o__Bacteroidales;f__Muribaculaceae;g__CAG-485;s__
SRR9122728_111		2050108	MAGs_public	this study	yes	Microtus ochrogaster	102	77.86	0.38	0	33317	d__Bacteria;p__Bacteroidota;c__Bacteroidia;o__Bacteroidales;f__Muribaculaceae;g__CAG-485;s__
SRR9122728_114		2364979	MAGs_public	this study	yes	Microtus ochrogaster	112	88.51	0	0	36830	d__Bacteria;p__Bacteroidota;c__Bacteroidia;o__Bacteroidales;f__Muribaculaceae;g__CAG-485;s__
SRR9122728_121		2345894	MAGs_public	this study	yes	Microtus ochrogaster	190	92.76	0.79	20	17618	d__Bacteria;p__Bacteroidota;c__Bacteroidia;o__Bacteroidales;f__Muribaculaceae;g__CAG-485;s__
SRR9122728_123		2666202	MAGs_public	this study	yes	Microtus ochrogaster	259	84.22	1.32	50	16413	d__Bacteria;p__Bacteroidota;c__Bacteroidia;o__Bacteroidales;f__Muribaculaceae;g__CAG-485;s__
SRR9122728_136		3097607	MAGs_public	this study	yes	Microtus ochrogaster	273	86.18	3.61	6.67	17572	d__Bacteria;p__Bacteroidota;c__Bacteroidia;o__Bacteroidales;f__Muribaculaceae;g__CAG-485;s__
SRR9122728_154		1788516	MAGs_public	this study	yes	Microtus ochrogaster	364	76.16	3.36	6.67	5820	d__Bacteria;p__Bacteroidota;c__Bacteroidia;o__Bacteroidales;f__Muribaculaceae;g__CAG-485;s__
SRR9122728_161		2080679	MAGs_public	this study	yes	Microtus ochrogaster	139	59.2	2.32	47.37	26468	d__Bacteria;p__Bacteroidota;c__Bacteroidia;o__Bacteroidales;f__Muribaculaceae;g__CAG-485;s__
SRR9122728_17		2409327	MAGs_public	this study	yes	Microtus ochrogaster	115	91.01	1.15	20	35836	d__Bacteria;p__Bacteroidota;c__Bacteroidia;o__Bacteroidales;f__Muribaculaceae;g__CAG-485;s__
SRR9122728_182		2027328	MAGs_public	this study	yes	Microtus ochrogaster	318	58.93	4.14	75	7267	d__Bacteria;p__Bacteroidota;c__Bacteroidia;o__Bacteroidales;f__Muribaculaceae;g__CAG-485;s__
SRR9122728_187		1151405	MAGs_public	this study	yes	Microtus ochrogaster	600	54.94	0.79	20	2010	d__Bacteria;p__Bacteroidota;c__Bacteroidia;o__Bacteroidales;f__Muribaculaceae;g__CAG-485;s__
SRR9122728_190		2085136	MAGs_public	this study	yes	Microtus ochrogaster	961	55.31	1.89	12.5	2338	d__Bacteria;p__Bacteroidota;c__Bacteroidia;o__Bacteroidales;f__Muribaculaceae;g__CAG-485;s__
SRR9122728_206		2478087	MAGs_public	this study	yes	Microtus ochrogaster	262	58.1	1.72	100	12675	d__Bacteria;p__Bacteroidota;c__Bacteroidia;o__Bacteroidales;f__Muribaculaceae;g__CAG-485;s__
SRR9122728_21		3181051	MAGs_public	this study	yes	Microtus ochrogaster	162	93.74	1.19	0	39175	d__Bacteria;p__Bacteroidota;c__Bacteroidia;o__Bacteroidales;f__Muribaculaceae;g__CAG-485;s__
SRR9122728_22		2692166	MAGs_public	this study	yes	Microtus ochrogaster	83	91.76	0.38	0	59936	d__Bacteria;p__Bacteroidota;c__Bacteroidia;o__Bacteroidales;f__Muribaculaceae;g__CAG-485;s__
SRR9122728_26		2359224	MAGs_public	this study	yes	Microtus ochrogaster	405	85.82	2.19	60	9201	d__Bacteria;p__Bacteroidota;c__Bacteroidia;o__Bacteroidales;f__Muribaculaceae;g__CAG-485;s__
SRR9122728_72		3395451	MAGs_public	this study	yes	Microtus ochrogaster	210	87.93	1.51	42.86	25718	d__Bacteria;p__Bacteroidota;c__Bacteroidia;o__Bacteroidales;f__Muribaculaceae;g__CAG-485;s__
SRR9122728_80		2689661	MAGs_public	this study	yes	Microtus ochrogaster	104	96.48	2.66	16.67	44596	d__Bacteria;p__Bacteroidota;c__Bacteroidia;o__Bacteroidales;f__Muribaculaceae;g__CAG-485;s__
SRR9122728_82		1812573	MAGs_public	this study	yes	Microtus ochrogaster	414	81.55	1.13	33.33	5339	d__Bacteria;p__Bacteroidota;c__Bacteroidia;o__Bacteroidales;f__Muribaculaceae;g__CAG-485;s__
SRR9122728_92		3193153	MAGs_public	this study	yes	Microtus ochrogaster	227	93.43	1.45	0	24112	d__Bacteria;p__Bacteroidota;c__Bacteroidia;o__Bacteroidales;f__Muribaculaceae;g__CAG-485;s__
SRR9122728_93		3891798	MAGs_public	this study	yes	Microtus ochrogaster	174	96.26	2.2	0	40818	d__Bacteria;p__Bacteroidota;c__Bacteroidia;o__Bacteroidales;f__Muribaculaceae;g__CAG-485;s__
SRR9122728_98		1981629	MAGs_public	this study	yes	Microtus ochrogaster	724	81.04	2.59	0	3173	d__Bacteria;p__Bacteroidota;c__Bacteroidia;o__Bacteroidales;f__Muribaculaceae;g__CAG-485;s__
SRR9122728_99		2580675	MAGs_public	this study	yes	Microtus ochrogaster	566	85.18	2.28	9.09	5635	d__Bacteria;p__Bacteroidota;c__Bacteroidia;o__Bacteroidales;f__Muribaculaceae;g__CAG-485;s__
SRR9129758_114		2137990	MAGs_public	this study	yes	Microtus ochrogaster	330	63.02	1.13	0	8678	d__Bacteria;p__Bacteroidota;c__Bacteroidia;o__Bacteroidales;f__Muribaculaceae;g__CAG-485;s__
SRR9129758_116		1668555	MAGs_public	this study	yes	Microtus ochrogaster	198	50.17	0	0	10645	d__Bacteria;p__Bacteroidota;c__Bacteroidia;o__Bacteroidales;f__Muribaculaceae;g__CAG-485;s__
SRR9129758_121		1897244	MAGs_public	this study	yes	Microtus ochrogaster	353	51.21	0.86	100	6685	d__Bacteria;p__Bacteroidota;c__Bacteroidia;o__Bacteroidales;f__Muribaculaceae;g__CAG-485;s__
SRR9129758_30		3188608	MAGs_public	this study	yes	Microtus ochrogaster	220	93.64	1.28	0	25875	d__Bacteria;p__Bacteroidota;c__Bacteroidia;o__Bacteroidales;f__Muribaculaceae;g__CAG-485;s__
SRR9129758_70		3101715	MAGs_public	this study	yes	Microtus ochrogaster	192	94.04	0	0	22894	d__Bacteria;p__Bacteroidota;c__Bacteroidia;o__Bacteroidales;f__Muribaculaceae;g__CAG-485;s__
SRR9129758_77		1898529	MAGs_public	this study	yes	Microtus ochrogaster	472	82.05	2.79	72.73	4950	d__Bacteria;p__Bacteroidota;c__Bacteroidia;o__Bacteroidales;f__Muribaculaceae;g__CAG-485;s__
SRR9129758_95		1708899	MAGs_public	this study	yes	Microtus ochrogaster	740	74.3	1.6	22.22	2515	d__Bacteria;p__Bacteroidota;c__Bacteroidia;o__Bacteroidales;f__Muribaculaceae;g__CAG-485;s__
SRR9130027_21		2790741	MAGs_public	this study	yes	Microtus ochrogaster	667	84.14	2.58	10	5247	d__Bacteria;p__Bacteroidota;c__Bacteroidia;o__Bacteroidales;f__Muribaculaceae;g__CAG-485;s__
SRR9130027_43		1953163	MAGs_public	this study	yes	Microtus ochrogaster	203	61.1	1.13	25	14363	d__Bacteria;p__Bacteroidota;c__Bacteroidia;o__Bacteroidales;f__Muribaculaceae;g__CAG-485;s__
SRR9130027_47		2869016	MAGs_public	this study	yes	Microtus ochrogaster	494	73.34	2.83	9.09	6724	d__Bacteria;p__Bacteroidota;c__Bacteroidia;o__Bacteroidales;f__Muribaculaceae;g__CAG-485;s__
SRR9130027_66		2677373	MAGs_public	this study	yes	Microtus ochrogaster	505	75.58	1.3	0	6178	d__Bacteria;p__Bacteroidota;c__Bacteroidia;o__Bacteroidales;f__Muribaculaceae;g__CAG-485;s__
SRR9130027_67		2669756	MAGs_public	this study	yes	Microtus ochrogaster	307	80.07	0.84	20	10933	d__Bacteria;p__Bacteroidota;c__Bacteroidia;o__Bacteroidales;f__Muribaculaceae;g__CAG-485;s__
SRR9130028_102		2733317	MAGs_public	this study	yes	Microtus ochrogaster	366	53.09	0	0	9276	d__Bacteria;p__Bacteroidota;c__Bacteroidia;o__Bacteroidales;f__Muribaculaceae;g__CAG-485;s__
SRR9130028_116		1396983	MAGs_public	this study	yes	Microtus ochrogaster	717	57.81	2.61	16.67	2032	d__Bacteria;p__Bacteroidota;c__Bacteroidia;o__Bacteroidales;f__Muribaculaceae;g__CAG-485;s__
SRR9130028_37		2209524	MAGs_public	this study	yes	Microtus ochrogaster	286	94.71	2.35	9.09	11638	d__Bacteria;p__Bacteroidota;c__Bacteroidia;o__Bacteroidales;f__Muribaculaceae;g__CAG-485;s__
SRR9130028_49		2037950	MAGs_public	this study	yes	Microtus ochrogaster	531	88.38	3.86	15.79	4851	d__Bacteria;p__Bacteroidota;c__Bacteroidia;o__Bacteroidales;f__Muribaculaceae;g__CAG-485;s__
SRR9130028_66		3096228	MAGs_public	this study	yes	Microtus ochrogaster	139	97.86	1.19	30	39496	d__Bacteria;p__Bacteroidota;c__Bacteroidia;o__Bacteroidales;f__Muribaculaceae;g__CAG-485;s__
SRR9130028_67		2845135	MAGs_public	this study	yes	Microtus ochrogaster	253	80.41	0.57	50	15956	d__Bacteria;p__Bacteroidota;c__Bacteroidia;o__Bacteroidales;f__Muribaculaceae;g__CAG-485;s__
SRR9130028_79		1907897	MAGs_public	this study	yes	Microtus ochrogaster	663	77.03	3.58	62.5	3417	d__Bacteria;p__Bacteroidota;c__Bacteroidia;o__Bacteroidales;f__Muribaculaceae;g__CAG-485;s__
SRR9130028_80		2236855	MAGs_public	this study	yes	Microtus ochrogaster	695	70.65	1.85	37.5	3717	d__Bacteria;p__Bacteroidota;c__Bacteroidia;o__Bacteroidales;f__Muribaculaceae;g__CAG-485;s__
SRR9130099_101		1891397	MAGs_public	this study	yes	Microtus ochrogaster	721	71.65	2.71	14.29	3011	d__Bacteria;p__Bacteroidota;c__Bacteroidia;o__Bacteroidales;f__Muribaculaceae;g__CAG-485;s__
SRR9130099_107		1448142	MAGs_public	this study	yes	Microtus ochrogaster	402	53.04	0.63	0	3716	d__Bacteria;p__Bacteroidota;c__Bacteroidia;o__Bacteroidales;f__Muribaculaceae;g__CAG-485;s__
SRR9130099_115		1597414	MAGs_public	this study	yes	Microtus ochrogaster	661	62.16	4.36	5.26	2742	d__Bacteria;p__Bacteroidota;c__Bacteroidia;o__Bacteroidales;f__Muribaculaceae;g__CAG-485;s__
SRR9130099_128		2319128	MAGs_public	this study	yes	Microtus ochrogaster	69	54.9	0.94	0	54338	d__Bacteria;p__Bacteroidota;c__Bacteroidia;o__Bacteroidales;f__Muribaculaceae;g__CAG-485;s__
SRR9130099_134		2225518	MAGs_public	this study	yes	Microtus ochrogaster	470	59.6	2.14	50	5139	d__Bacteria;p__Bacteroidota;c__Bacteroidia;o__Bacteroidales;f__Muribaculaceae;g__CAG-485;s__
SRR9130099_137		2446378	MAGs_public	this study	yes	Microtus ochrogaster	1035	65.25	2.45	0	2586	d__Bacteria;p__Bacteroidota;c__Bacteroidia;o__Bacteroidales;f__Muribaculaceae;g__CAG-485;s__
SRR9130099_142		2130331	MAGs_public	this study	yes	Microtus ochrogaster	954	54.08	3.45	50	2465	d__Bacteria;p__Bacteroidota;c__Bacteroidia;o__Bacteroidales;f__Muribaculaceae;g__CAG-485;s__
SRR9130099_15		1989748	MAGs_public	this study	yes	Microtus ochrogaster	289	84.57	1.84	28.57	8634	d__Bacteria;p__Bacteroidota;c__Bacteroidia;o__Bacteroidales;f__Muribaculaceae;g__CAG-485;s__
SRR9130099_32		2215667	MAGs_public	this study	yes	Microtus ochrogaster	132	89.11	0.94	0	27355	d__Bacteria;p__Bacteroidota;c__Bacteroidia;o__Bacteroidales;f__Muribaculaceae;g__CAG-485;s__
SRR9130099_59		2839878	MAGs_public	this study	yes	Microtus ochrogaster	272	91.48	2.01	14.29	16954	d__Bacteria;p__Bacteroidota;c__Bacteroidia;o__Bacteroidales;f__Muribaculaceae;g__CAG-485;s__
SRR9130099_78		2591015	MAGs_public	this study	yes	Microtus ochrogaster	181	63.95	0	0	20584	d__Bacteria;p__Bacteroidota;c__Bacteroidia;o__Bacteroidales;f__Muribaculaceae;g__CAG-485;s__
SRR9130099_94		2094723	MAGs_public	this study	yes	Microtus ochrogaster	377	71.68	1.15	16.67	6361	d__Bacteria;p__Bacteroidota;c__Bacteroidia;o__Bacteroidales;f__Muribaculaceae;g__CAG-485;s__
SRR9130108_102		1812704	MAGs_public	this study	yes	Microtus ochrogaster	83	76.79	1.14	50	33438	d__Bacteria;p__Bacteroidota;c__Bacteroidia;o__Bacteroidales;f__Muribaculaceae;g__CAG-485;s__
SRR9130108_110		1936568	MAGs_public	this study	yes	Microtus ochrogaster	404	73.23	1.53	42.86	5602	d__Bacteria;p__Bacteroidota;c__Bacteroidia;o__Bacteroidales;f__Muribaculaceae;g__CAG-485;s__
SRR9130108_114		3038860	MAGs_public	this study	yes	Microtus ochrogaster	922	75.94	1.38	0	3765	d__Bacteria;p__Bacteroidota;c__Bacteroidia;o__Bacteroidales;f__Muribaculaceae;g__CAG-485;s__
SRR9130108_127		2405151	MAGs_public	this study	yes	Microtus ochrogaster	495	57.76	0	0	5756	d__Bacteria;p__Bacteroidota;c__Bacteroidia;o__Bacteroidales;f__Muribaculaceae;g__CAG-485;s__
SRR9130108_130		2513349	MAGs_public	this study	yes	Microtus ochrogaster	401	51.8	0	0	6806	d__Bacteria;p__Bacteroidota;c__Bacteroidia;o__Bacteroidales;f__Muribaculaceae;g__CAG-485;s__
SRR9130108_151		2964642	MAGs_public	this study	yes	Microtus ochrogaster	396	61.23	3.09	47.37	9825	d__Bacteria;p__Bacteroidota;c__Bacteroidia;o__Bacteroidales;f__Muribaculaceae;g__CAG-485;s__
SRR9130108_156		2147689	MAGs_public	this study	yes	Microtus ochrogaster	433	50.86	1.72	100	5756	d__Bacteria;p__Bacteroidota;c__Bacteroidia;o__Bacteroidales;f__Muribaculaceae;g__CAG-485;s__
SRR9130108_171		1850252	MAGs_public	this study	yes	Microtus ochrogaster	833	55.77	3.09	16.67	2453	d__Bacteria;p__Bacteroidota;c__Bacteroidia;o__Bacteroidales;f__Muribaculaceae;g__CAG-485;s__
SRR9130108_45		2431943	MAGs_public	this study	yes	Microtus ochrogaster	56	94.59	1.13	0	83661	d__Bacteria;p__Bacteroidota;c__Bacteroidia;o__Bacteroidales;f__Muribaculaceae;g__CAG-485;s__
SRR9130108_84		2139315	MAGs_public	this study	yes	Microtus ochrogaster	580	80.79	2.32	60	4394	d__Bacteria;p__Bacteroidota;c__Bacteroidia;o__Bacteroidales;f__Muribaculaceae;g__CAG-485;s__
SRR9130365_101		2098838	MAGs_public	this study	yes	Microtus ochrogaster	281	88.59	2.83	0	10936	d__Bacteria;p__Bacteroidota;c__Bacteroidia;o__Bacteroidales;f__Muribaculaceae;g__CAG-485;s__
SRR9130365_104		2017893	MAGs_public	this study	yes	Microtus ochrogaster	286	71.86	2.93	41.18	9067	d__Bacteria;p__Bacteroidota;c__Bacteroidia;o__Bacteroidales;f__Muribaculaceae;g__CAG-485;s__
SRR9130365_116		3043593	MAGs_public	this study	yes	Microtus ochrogaster	363	81.9	1.89	20	11507	d__Bacteria;p__Bacteroidota;c__Bacteroidia;o__Bacteroidales;f__Muribaculaceae;g__CAG-485;s__
SRR9130365_137		2016042	MAGs_public	this study	yes	Microtus ochrogaster	868	65.06	1.97	11.11	2585	d__Bacteria;p__Bacteroidota;c__Bacteroidia;o__Bacteroidales;f__Muribaculaceae;g__CAG-485;s__
SRR9130365_148		2089787	MAGs_public	this study	yes	Microtus ochrogaster	490	71.33	3.52	33.33	4541	d__Bacteria;p__Bacteroidota;c__Bacteroidia;o__Bacteroidales;f__Muribaculaceae;g__CAG-485;s__
SRR9130365_96		2797437	MAGs_public	this study	yes	Microtus ochrogaster	256	88.49	0.38	0	15690	d__Bacteria;p__Bacteroidota;c__Bacteroidia;o__Bacteroidales;f__Muribaculaceae;g__CAG-485;s__
SRR9205156_78		1068507	MAGs_public	this study	yes	Mus musculus domesticus	671	52.81	3.05	7.14	1565	d__Bacteria;p__Bacteroidota;c__Bacteroidia;o__Bacteroidales;f__Muribaculaceae;g__CAG-485;s__
SRR9205167_57		1866265	MAGs_public	this study	yes	Mus musculus domesticus	583	80.36	2.45	20	4090	d__Bacteria;p__Bacteroidota;c__Bacteroidia;o__Bacteroidales;f__Muribaculaceae;g__CAG-485;s__
SRR9335148_101		3157819	MAGs_public	this study	yes	Microtus ochrogaster	68	97.89	1.4	70.59	93048	d__Bacteria;p__Bacteroidota;c__Bacteroidia;o__Bacteroidales;f__Muribaculaceae;g__CAG-485;s__
SRR9335148_117		3788882	MAGs_public	this study	yes	Microtus ochrogaster	209	92.33	0.82	0	30585	d__Bacteria;p__Bacteroidota;c__Bacteroidia;o__Bacteroidales;f__Muribaculaceae;g__CAG-485;s__
SRR9335148_125		2494158	MAGs_public	this study	yes	Microtus ochrogaster	148	86.98	0.75	0	25723	d__Bacteria;p__Bacteroidota;c__Bacteroidia;o__Bacteroidales;f__Muribaculaceae;g__CAG-485;s__
SRR9335148_137		1972823	MAGs_public	this study	yes	Microtus ochrogaster	234	84.96	1.45	0	10790	d__Bacteria;p__Bacteroidota;c__Bacteroidia;o__Bacteroidales;f__Muribaculaceae;g__CAG-485;s__
SRR9335148_145		2345728	MAGs_public	this study	yes	Microtus ochrogaster	170	90.9	1.89	11.11	22780	d__Bacteria;p__Bacteroidota;c__Bacteroidia;o__Bacteroidales;f__Muribaculaceae;g__CAG-485;s__
SRR9335148_147		1972727	MAGs_public	this study	yes	Microtus ochrogaster	369	85.03	1.13	20	6319	d__Bacteria;p__Bacteroidota;c__Bacteroidia;o__Bacteroidales;f__Muribaculaceae;g__CAG-485;s__
SRR9335148_155		4050463	MAGs_public	this study	yes	Microtus ochrogaster	220	86.03	1.57	20	30928	d__Bacteria;p__Bacteroidota;c__Bacteroidia;o__Bacteroidales;f__Muribaculaceae;g__CAG-485;s__
SRR9335148_157		2803544	MAGs_public	this study	yes	Microtus ochrogaster	186	85.3	2.89	37.5	25153	d__Bacteria;p__Bacteroidota;c__Bacteroidia;o__Bacteroidales;f__Muribaculaceae;g__CAG-485;s__
SRR9335148_170		2320715	MAGs_public	this study	yes	Microtus ochrogaster	148	96.29	0.69	33.33	24392	d__Bacteria;p__Bacteroidota;c__Bacteroidia;o__Bacteroidales;f__Muribaculaceae;g__CAG-485;s__
SRR9335148_179		3930228	MAGs_public	this study	yes	Microtus ochrogaster	288	94.53	1.13	0	19040	d__Bacteria;p__Bacteroidota;c__Bacteroidia;o__Bacteroidales;f__Muribaculaceae;g__CAG-485;s__
SRR9335148_181		3142099	MAGs_public	this study	yes	Microtus ochrogaster	313	93.13	2.58	11.11	14389	d__Bacteria;p__Bacteroidota;c__Bacteroidia;o__Bacteroidales;f__Muribaculaceae;g__CAG-485;s__
SRR9335148_187		2179937	MAGs_public	this study	yes	Microtus ochrogaster	102	90.89	1.89	14.29	37373	d__Bacteria;p__Bacteroidota;c__Bacteroidia;o__Bacteroidales;f__Muribaculaceae;g__CAG-485;s__
SRR9335148_195		2841067	MAGs_public	this study	yes	Microtus ochrogaster	157	93.39	0.63	0	27153	d__Bacteria;p__Bacteroidota;c__Bacteroidia;o__Bacteroidales;f__Muribaculaceae;g__CAG-485;s__
SRR9335148_200		2768033	MAGs_public	this study	yes	Microtus ochrogaster	261	90	0.82	0	14978	d__Bacteria;p__Bacteroidota;c__Bacteroidia;o__Bacteroidales;f__Muribaculaceae;g__CAG-485;s__
SRR9335148_201		2175931	MAGs_public	this study	yes	Microtus ochrogaster	312	76.81	1.19	42.86	8286	d__Bacteria;p__Bacteroidota;c__Bacteroidia;o__Bacteroidales;f__Muribaculaceae;g__CAG-485;s__
SRR9335148_217		2713095	MAGs_public	this study	yes	Microtus ochrogaster	195	86.11	1.23	57.14	23304	d__Bacteria;p__Bacteroidota;c__Bacteroidia;o__Bacteroidales;f__Muribaculaceae;g__CAG-485;s__
SRR9335148_219		1903661	MAGs_public	this study	yes	Microtus ochrogaster	204	83.14	1.78	25	11720	d__Bacteria;p__Bacteroidota;c__Bacteroidia;o__Bacteroidales;f__Muribaculaceae;g__CAG-485;s__
SRR9335148_222		3535755	MAGs_public	this study	yes	Microtus ochrogaster	337	85.22	1.15	20	15531	d__Bacteria;p__Bacteroidota;c__Bacteroidia;o__Bacteroidales;f__Muribaculaceae;g__CAG-485;s__
SRR9335148_224		2685689	MAGs_public	this study	yes	Microtus ochrogaster	161	70.86	0	0	29746	d__Bacteria;p__Bacteroidota;c__Bacteroidia;o__Bacteroidales;f__Muribaculaceae;g__CAG-485;s__
SRR9335148_230		1507822	MAGs_public	this study	yes	Microtus ochrogaster	64	54.85	0.75	0	38449	d__Bacteria;p__Bacteroidota;c__Bacteroidia;o__Bacteroidales;f__Muribaculaceae;g__CAG-485;s__
SRR9335148_233		2516547	MAGs_public	this study	yes	Microtus ochrogaster	184	66.21	0	0	20492	d__Bacteria;p__Bacteroidota;c__Bacteroidia;o__Bacteroidales;f__Muribaculaceae;g__CAG-485;s__
SRR9335148_247		2268541	MAGs_public	this study	yes	Microtus ochrogaster	123	65.52	3.45	50	26511	d__Bacteria;p__Bacteroidota;c__Bacteroidia;o__Bacteroidales;f__Muribaculaceae;g__CAG-485;s__
SRR9335148_259		2334187	MAGs_public	this study	yes	Microtus ochrogaster	595	54.66	0	0	5147	d__Bacteria;p__Bacteroidota;c__Bacteroidia;o__Bacteroidales;f__Muribaculaceae;g__CAG-485;s__
SRR9335148_272		1856576	MAGs_public	this study	yes	Microtus ochrogaster	334	50	0	0	6274	d__Bacteria;p__Bacteroidota;c__Bacteroidia;o__Bacteroidales;f__Muribaculaceae;g__CAG-485;s__
SRR9335148_290		1530221	MAGs_public	this study	yes	Microtus ochrogaster	359	57.05	3.45	0	4669	d__Bacteria;p__Bacteroidota;c__Bacteroidia;o__Bacteroidales;f__Muribaculaceae;g__CAG-485;s__
SRR9335148_339		2313640	MAGs_public	this study	yes	Microtus ochrogaster	271	55.21	1.18	93.33	11367	d__Bacteria;p__Bacteroidota;c__Bacteroidia;o__Bacteroidales;f__Muribaculaceae;g__CAG-485;s__
SRR9335148_48		2818235	MAGs_public	this study	yes	Microtus ochrogaster	64	97.84	1.51	0	78721	d__Bacteria;p__Bacteroidota;c__Bacteroidia;o__Bacteroidales;f__Muribaculaceae;g__CAG-485;s__
SRR9335148_71		2606122	MAGs_public	this study	yes	Microtus ochrogaster	159	93.2	3.21	22.22	29240	d__Bacteria;p__Bacteroidota;c__Bacteroidia;o__Bacteroidales;f__Muribaculaceae;g__CAG-485;s__
SRR9335148_93		2632185	MAGs_public	this study	yes	Microtus ochrogaster	75	94.23	1.13	0	54538	d__Bacteria;p__Bacteroidota;c__Bacteroidia;o__Bacteroidales;f__Muribaculaceae;g__CAG-485;s__
ERR2167591_7		2956149	MAGs_public	this study	yes	Rattus norvegicus	340	77.55	0	0	5743	d__Bacteria;p__Bacteroidota;c__Bacteroidia;o__Bacteroidales;f__Muribaculaceae;g__CAG-485;s__CAG-485 sp001701295
ERR3357628_48		2162969	MAGs_public	this study	yes	Mus musculus domesticus	83	86.79	0.75	0	41511	d__Bacteria;p__Bacteroidota;c__Bacteroidia;o__Bacteroidales;f__Muribaculaceae;g__CAG-485;s__CAG-485 sp002361215
ERR3357625_21		3288179	MAGs_public	this study	yes	Mus musculus domesticus	677	91.26	2.77	22.22	7079	d__Bacteria;p__Bacteroidota;c__Bacteroidia;o__Bacteroidales;f__Muribaculaceae;g__CAG-485;s__CAG-485 sp002362485
ERR3357644_52		1463841	MAGs_public	this study	yes	Mus musculus domesticus	842	56.47	0.7	0	1810	d__Bacteria;p__Bacteroidota;c__Bacteroidia;o__Bacteroidales;f__Muribaculaceae;g__CAG-485;s__CAG-485 sp002362485
SRR9205143_28		2807858	MAGs_public	this study	yes	Mus musculus domesticus	764	88.44	0.78	40	5345	d__Bacteria;p__Bacteroidota;c__Bacteroidia;o__Bacteroidales;f__Muribaculaceae;g__CAG-485;s__CAG-485 sp002362485
SRR9205160_71		1496174	MAGs_public	this study	yes	Mus musculus domesticus	942	53.85	2.57	22.22	1592	d__Bacteria;p__Bacteroidota;c__Bacteroidia;o__Bacteroidales;f__Muribaculaceae;g__CAG-485;s__CAG-485 sp002362485
SRR9205165_63		1699072	MAGs_public	this study	yes	Mus musculus domesticus	962	54.15	1.39	25	1777	d__Bacteria;p__Bacteroidota;c__Bacteroidia;o__Bacteroidales;f__Muribaculaceae;g__CAG-485;s__CAG-485 sp002362485
ERR3357642_40		1536227	MAGs_public	this study	yes	Mus musculus domesticus	778	62.49	2.2	0	2044	d__Bacteria;p__Bacteroidota;c__Bacteroidia;o__Bacteroidales;f__Muribaculaceae;g__CAG-485;s__CAG-485 sp002491945
SRR9205143_6		2563021	MAGs_public	this study	yes	Mus musculus domesticus	84	97.61	0.75	33.33	62634	d__Bacteria;p__Bacteroidota;c__Bacteroidia;o__Bacteroidales;f__Muribaculaceae;g__CAG-485;s__CAG-485 sp002491945
ERR675683_bin.8		3805475	MAGs_public	this study	yes	Mus musculus domesticus	40	92.52	0.38	0	137090	d__Bacteria;p__Bacteroidota;c__Bacteroidia;o__Bacteroidales;f__Muribaculaceae;g__CAG-485;s__CAG-485 sp002493045
SRR9205160_55		2829098	MAGs_public	this study	yes	Mus musculus domesticus	1353	65.56	2.85	28.57	2206	d__Bacteria;p__Bacteroidota;c__Bacteroidia;o__Bacteroidales;f__Muribaculaceae;g__CAG-485;s__CAG-485 sp002493045
SRR9205162_64		3376048	MAGs_public	this study	yes	Mus musculus domesticus	1089	81.53	3.89	33.33	3817	d__Bacteria;p__Bacteroidota;c__Bacteroidia;o__Bacteroidales;f__Muribaculaceae;g__CAG-485;s__CAG-485 sp002493045
ERR2167579_11		3081527	MAGs_public	this study	yes	Rattus norvegicus	248	89.92	1.45	57.14	19254	d__Bacteria;p__Bacteroidota;c__Bacteroidia;o__Bacteroidales;f__Muribaculaceae;g__CAG-485;s__CAG-485 sp002493515
ERR675681_bin.30		1305964	MAGs_public	this study	yes	Mus musculus domesticus	141	63.97	0	0	13760	d__Bacteria;p__Bacteroidota;c__Bacteroidia;o__Bacteroidales;f__Muribaculaceae;g__CAG-485;s__CAG-485 sp003979075
ERR675683_bin.70		2085375	MAGs_public	this study	yes	Mus musculus domesticus	51	96.67	0.75	0	67058	d__Bacteria;p__Bacteroidota;c__Bacteroidia;o__Bacteroidales;f__Muribaculaceae;g__CAG-485;s__CAG-485 sp003979075
SRR6032566_25		1136506	MAGs_public	this study	yes	Mus musculus domesticus	589	55.25	1.32	0	2032	d__Bacteria;p__Bacteroidota;c__Bacteroidia;o__Bacteroidales;f__Muribaculaceae;g__CAG-485;s__CAG-485 sp003979075
SRR9130027_70		1340214	MAGs_public	this study	yes	Microtus ochrogaster	656	63.31	1.89	0	2170	d__Bacteria;p__Bacteroidota;c__Bacteroidia;o__Bacteroidales;f__Muribaculaceae;g__CAG-485;s__CAG-485 sp009177205	d__Bacteria;p__Bacteroidota;c__Bacteroidia;o__Bacteroidales;f__Muribaculaceae;g__CAG-485;s__
SRR9130028_25		1967096	MAGs_public	this study	yes	Microtus ochrogaster	145	89.5	0.75	0	25427	d__Bacteria;p__Bacteroidota;c__Bacteroidia;o__Bacteroidales;f__Muribaculaceae;g__CAG-485;s__CAG-485 sp009177205	d__Bacteria;p__Bacteroidota;c__Bacteroidia;o__Bacteroidales;f__Muribaculaceae;g__CAG-485;s__
ERR3357619_35		2430545	MAGs_public	this study	yes	Mus musculus domesticus	759	80.87	3.07	8.33	3965	d__Bacteria;p__Bacteroidota;c__Bacteroidia;o__Bacteroidales;f__Muribaculaceae;g__CAG-485;s__CAG-485 sp009775365	d__Bacteria;p__Bacteroidota;c__Bacteroidia;o__Bacteroidales;f__Muribaculaceae;g__CAG-485;s__
ERR3357629_2		2976455	MAGs_public	this study	yes	Mus musculus domesticus	75	98.36	0.38	0	77544	d__Bacteria;p__Bacteroidota;c__Bacteroidia;o__Bacteroidales;f__Muribaculaceae;g__CAG-485;s__CAG-485 sp009775365	d__Bacteria;p__Bacteroidota;c__Bacteroidia;o__Bacteroidales;f__Muribaculaceae;g__CAG-485;s__
ERR675668_bin.78		1861439	MAGs_public	this study	yes	Mus musculus domesticus	101	59.38	0	0	35969	d__Bacteria;p__Bacteroidota;c__Bacteroidia;o__Bacteroidales;f__Muribaculaceae;g__CAG-485;s__CAG-485 sp009775365	d__Bacteria;p__Bacteroidota;c__Bacteroidia;o__Bacteroidales;f__Muribaculaceae;g__CAG-485;s__
ERR675679_bin.7		1405634	MAGs_public	this study	yes	Mus musculus domesticus	52	50.54	0.02	100	43878	d__Bacteria;p__Bacteroidota;c__Bacteroidia;o__Bacteroidales;f__Muribaculaceae;g__CAG-485;s__CAG-485 sp009775365	d__Bacteria;p__Bacteroidota;c__Bacteroidia;o__Bacteroidales;f__Muribaculaceae;g__CAG-485;s__
SRR6338731_20		3422411	MAGs_public	this study	yes	Rattus norvegicus	29	94.4	0.38	0	206394	d__Bacteria;p__Bacteroidota;c__Bacteroidia;o__Bacteroidales;f__Muribaculaceae;g__CAG-485;s__CAG-485 sp900542185
ERR2167577_30		1689385	MAGs_public	this study	yes	Rattus norvegicus	275	88.72	1.45	33.33	13212	d__Bacteria;p__Bacteroidota;c__Bacteroidia;o__Bacteroidales;f__Muribaculaceae;g__CAG-485;s__CAG-485 sp900547755
ERR2167578_34		1713311	MAGs_public	this study	yes	Rattus norvegicus	601	69.79	0.77	0	3506	d__Bacteria;p__Bacteroidota;c__Bacteroidia;o__Bacteroidales;f__Muribaculaceae;g__CAG-485;s__CAG-485 sp900547755
ERR2167584_32		1650401	MAGs_public	this study	yes	Rattus norvegicus	313	88.24	1.7	0	10921	d__Bacteria;p__Bacteroidota;c__Bacteroidia;o__Bacteroidales;f__Muribaculaceae;g__CAG-485;s__CAG-485 sp900547755
ERR2167595_4		2210599	MAGs_public	this study	yes	Rattus norvegicus	462	64.14	0	0	6015	d__Bacteria;p__Bacteroidota;c__Bacteroidia;o__Bacteroidales;f__Muribaculaceae;g__CAG-485;s__CAG-485 sp900547755
ERR2167609_28		1499743	MAGs_public	this study	yes	Rattus norvegicus	674	62.94	1.51	0	2503	d__Bacteria;p__Bacteroidota;c__Bacteroidia;o__Bacteroidales;f__Muribaculaceae;g__CAG-485;s__CAG-485 sp900547755
ERR2167612_24		1689502	MAGs_public	this study	yes	Rattus norvegicus	183	90.85	0.57	0	24503	d__Bacteria;p__Bacteroidota;c__Bacteroidia;o__Bacteroidales;f__Muribaculaceae;g__CAG-485;s__CAG-485 sp900547755
ERR2167616_22		1484130	MAGs_public	this study	yes	Rattus norvegicus	669	59.95	2.17	0	2488	d__Bacteria;p__Bacteroidota;c__Bacteroidia;o__Bacteroidales;f__Muribaculaceae;g__CAG-485;s__CAG-485 sp900547755
ERR2167617_19		1590268	MAGs_public	this study	yes	Rattus norvegicus	104	77.29	0.57	0	45156	d__Bacteria;p__Bacteroidota;c__Bacteroidia;o__Bacteroidales;f__Muribaculaceae;g__CAG-485;s__CAG-485 sp900547755
ERR2167620_26		1403829	MAGs_public	this study	yes	Rattus norvegicus	686	55.54	1.64	16.67	2238	d__Bacteria;p__Bacteroidota;c__Bacteroidia;o__Bacteroidales;f__Muribaculaceae;g__CAG-485;s__CAG-485 sp900547755
ERR2167622_22		1942934	MAGs_public	this study	yes	Rattus norvegicus	227	94.37	3.1	8.33	24364	d__Bacteria;p__Bacteroidota;c__Bacteroidia;o__Bacteroidales;f__Muribaculaceae;g__CAG-485;s__CAG-485 sp900547755
beaver_1		2576043	MAGs_public	this study	yes	Castor canadensis	279	90.57	2.45	77.78	15631	d__Bacteria;p__Bacteroidota;c__Bacteroidia;o__Bacteroidales;f__Muribaculaceae;g__CAG-873;s__
beaver_2		2508696	MAGs_public	this study	yes	Castor canadensis	190	95.21	2.01	57.14	19318	d__Bacteria;p__Bacteroidota;c__Bacteroidia;o__Bacteroidales;f__Muribaculaceae;g__CAG-873;s__
beaver_3		2643945	MAGs_public	this study	yes	Castor canadensis	112	98.85	0.38	0	41685	d__Bacteria;p__Bacteroidota;c__Bacteroidia;o__Bacteroidales;f__Muribaculaceae;g__CAG-873;s__
ERR1654743_41		2223074	MAGs_public	this study	yes	Neotoma albigula	208	66.72	3.45	0	16057	d__Bacteria;p__Bacteroidota;c__Bacteroidia;o__Bacteroidales;f__Muribaculaceae;g__CAG-873;s__
ERR1654743_51		2490672	MAGs_public	this study	yes	Neotoma albigula	97	94.99	4.43	0	37998	d__Bacteria;p__Bacteroidota;c__Bacteroidia;o__Bacteroidales;f__Muribaculaceae;g__CAG-873;s__
ERR1654744_48		2248805	MAGs_public	this study	yes	Neotoma albigula	240	82.93	1.89	0	13088	d__Bacteria;p__Bacteroidota;c__Bacteroidia;o__Bacteroidales;f__Muribaculaceae;g__CAG-873;s__
ERR1654746_32		1965317	MAGs_public	this study	yes	Neotoma albigula	91	84.73	3.64	12.5	33927	d__Bacteria;p__Bacteroidota;c__Bacteroidia;o__Bacteroidales;f__Muribaculaceae;g__CAG-873;s__
ERR1654747_38		2125494	MAGs_public	this study	yes	Neotoma albigula	58	93.61	2.26	37.5	50308	d__Bacteria;p__Bacteroidota;c__Bacteroidia;o__Bacteroidales;f__Muribaculaceae;g__CAG-873;s__
ERR1654747_48		1775680	MAGs_public	this study	yes	Neotoma albigula	338	78.75	4.34	7.69	5991	d__Bacteria;p__Bacteroidota;c__Bacteroidia;o__Bacteroidales;f__Muribaculaceae;g__CAG-873;s__
ERR1654747_54		1924811	MAGs_public	this study	yes	Neotoma albigula	418	68.37	0.94	33.33	5016	d__Bacteria;p__Bacteroidota;c__Bacteroidia;o__Bacteroidales;f__Muribaculaceae;g__CAG-873;s__
ERR1654747_72		2301834	MAGs_public	this study	yes	Neotoma albigula	112	79.84	3.57	21.43	29275	d__Bacteria;p__Bacteroidota;c__Bacteroidia;o__Bacteroidales;f__Muribaculaceae;g__CAG-873;s__
ERR1654748_71		1727650	MAGs_public	this study	yes	Neotoma albigula	407	51.02	0	0	4711	d__Bacteria;p__Bacteroidota;c__Bacteroidia;o__Bacteroidales;f__Muribaculaceae;g__CAG-873;s__
ERR2167526_12		2220359	MAGs_public	this study	yes	Rattus norvegicus	140	98.41	0.65	33.33	40591	d__Bacteria;p__Bacteroidota;c__Bacteroidia;o__Bacteroidales;f__Muribaculaceae;g__CAG-873;s__
ERR2167550_19		1955777	MAGs_public	this study	yes	Rattus norvegicus	313	94.21	0	0	12794	d__Bacteria;p__Bacteroidota;c__Bacteroidia;o__Bacteroidales;f__Muribaculaceae;g__CAG-873;s__
ERR2167560_28		1841250	MAGs_public	this study	yes	Rattus norvegicus	682	50.36	0.75	33.33	3268	d__Bacteria;p__Bacteroidota;c__Bacteroidia;o__Bacteroidales;f__Muribaculaceae;g__CAG-873;s__
ERR2167561_30		1776886	MAGs_public	this study	yes	Rattus norvegicus	864	53.11	0.77	0	2230	d__Bacteria;p__Bacteroidota;c__Bacteroidia;o__Bacteroidales;f__Muribaculaceae;g__CAG-873;s__
ERR2167576_32		1924411	MAGs_public	this study	yes	Rattus norvegicus	330	70.01	0.19	0	5564	d__Bacteria;p__Bacteroidota;c__Bacteroidia;o__Bacteroidales;f__Muribaculaceae;g__CAG-873;s__
ERR2167584_39		2469105	MAGs_public	this study	yes	Rattus norvegicus	807	68.75	1.07	0	3713	d__Bacteria;p__Bacteroidota;c__Bacteroidia;o__Bacteroidales;f__Muribaculaceae;g__CAG-873;s__
ERR2167588_15		2166569	MAGs_public	this study	yes	Rattus norvegicus	688	73.89	1.71	14.29	3917	d__Bacteria;p__Bacteroidota;c__Bacteroidia;o__Bacteroidales;f__Muribaculaceae;g__CAG-873;s__
ERR2167591_24		2679651	MAGs_public	this study	yes	Rattus norvegicus	52	93.76	0.75	50	73130	d__Bacteria;p__Bacteroidota;c__Bacteroidia;o__Bacteroidales;f__Muribaculaceae;g__CAG-873;s__
ERR2167596_38		2244323	MAGs_public	this study	yes	Rattus norvegicus	342	88.8	2.52	27.27	13427	d__Bacteria;p__Bacteroidota;c__Bacteroidia;o__Bacteroidales;f__Muribaculaceae;g__CAG-873;s__
ERR2167596_43		2187856	MAGs_public	this study	yes	Rattus norvegicus	395	89.34	0	0	8135	d__Bacteria;p__Bacteroidota;c__Bacteroidia;o__Bacteroidales;f__Muribaculaceae;g__CAG-873;s__
ERR2167597_3		2501387	MAGs_public	this study	yes	Rattus norvegicus	133	92.64	0.01	100	31128	d__Bacteria;p__Bacteroidota;c__Bacteroidia;o__Bacteroidales;f__Muribaculaceae;g__CAG-873;s__
ERR2167601_40		2089116	MAGs_public	this study	yes	Rattus norvegicus	380	59.98	3.51	50	8587	d__Bacteria;p__Bacteroidota;c__Bacteroidia;o__Bacteroidales;f__Muribaculaceae;g__CAG-873;s__
ERR2167610_12		4345782	MAGs_public	this study	yes	Rattus norvegicus	145	93.77	0.82	0	27737	d__Bacteria;p__Bacteroidota;c__Bacteroidia;o__Bacteroidales;f__Muribaculaceae;g__CAG-873;s__
ERR2167615_8		2986776	MAGs_public	this study	yes	Rattus norvegicus	480	75.36	1.34	0	4950	d__Bacteria;p__Bacteroidota;c__Bacteroidia;o__Bacteroidales;f__Muribaculaceae;g__CAG-873;s__
ERR2167621_25		1653184	MAGs_public	this study	yes	Rattus norvegicus	288	89.16	0.75	0	14260	d__Bacteria;p__Bacteroidota;c__Bacteroidia;o__Bacteroidales;f__Muribaculaceae;g__CAG-873;s__
ERR2167622_36		1936842	MAGs_public	this study	yes	Rattus norvegicus	303	65.9	0	0	4406	d__Bacteria;p__Bacteroidota;c__Bacteroidia;o__Bacteroidales;f__Muribaculaceae;g__CAG-873;s__
ERR3357620_37		2331266	MAGs_public	this study	yes	Mus musculus domesticus	95	98.28	0.38	0	41771	d__Bacteria;p__Bacteroidota;c__Bacteroidia;o__Bacteroidales;f__Muribaculaceae;g__CAG-873;s__
ERR3357622_56		2043147	MAGs_public	this study	yes	Mus musculus domesticus	500	84.74	2.09	12.5	5579	d__Bacteria;p__Bacteroidota;c__Bacteroidia;o__Bacteroidales;f__Muribaculaceae;g__CAG-873;s__
ERR3357629_39		1383787	MAGs_public	this study	yes	Mus musculus domesticus	733	51.85	1.92	37.5	1990	d__Bacteria;p__Bacteroidota;c__Bacteroidia;o__Bacteroidales;f__Muribaculaceae;g__CAG-873;s__
ERR3357640_60		1537859	MAGs_public	this study	yes	Mus musculus domesticus	740	56.95	1.07	25	2220	d__Bacteria;p__Bacteroidota;c__Bacteroidia;o__Bacteroidales;f__Muribaculaceae;g__CAG-873;s__
ERR3357640_61		1753993	MAGs_public	this study	yes	Mus musculus domesticus	670	67.91	1.57	11.11	3023	d__Bacteria;p__Bacteroidota;c__Bacteroidia;o__Bacteroidales;f__Muribaculaceae;g__CAG-873;s__
ERR675627_bin.16		2320508	MAGs_public	this study	yes	Mus musculus domesticus	120	92.16	0.38	0	33122	d__Bacteria;p__Bacteroidota;c__Bacteroidia;o__Bacteroidales;f__Muribaculaceae;g__CAG-873;s__
ERR675638_bin.38		1201821	MAGs_public	this study	yes	Mus musculus domesticus	25	50.82	0.08	0	294263	d__Bacteria;p__Bacteroidota;c__Bacteroidia;o__Bacteroidales;f__Muribaculaceae;g__CAG-873;s__
ERR675650_bin.35		2880751	MAGs_public	this study	yes	Mus musculus domesticus	33	96.79	1.14	20	156357	d__Bacteria;p__Bacteroidota;c__Bacteroidia;o__Bacteroidales;f__Muribaculaceae;g__CAG-873;s__
ERR675655_bin.57		1492940	MAGs_public	this study	yes	Mus musculus domesticus	45	63.46	1.32	0	47855	d__Bacteria;p__Bacteroidota;c__Bacteroidia;o__Bacteroidales;f__Muribaculaceae;g__CAG-873;s__
lepida_foregut_546_control_13		2318542	MAGs_public	this study	yes	Neotoma lepida	258	89.96	4.89	25	13465	d__Bacteria;p__Bacteroidota;c__Bacteroidia;o__Bacteroidales;f__Muribaculaceae;g__CAG-873;s__
lepida_foregut_546_control_14		2270806	MAGs_public	this study	yes	Neotoma lepida	155	90.01	4.31	11.11	25929	d__Bacteria;p__Bacteroidota;c__Bacteroidia;o__Bacteroidales;f__Muribaculaceae;g__CAG-873;s__
lepida_foregut_546_control_5		2782759	MAGs_public	this study	yes	Neotoma lepida	53	90.19	3.29	20	90494	d__Bacteria;p__Bacteroidota;c__Bacteroidia;o__Bacteroidales;f__Muribaculaceae;g__CAG-873;s__
neotoma_albigula_3		1766956	MAGs_public	this study	yes	Neotoma albigula	520	78.61	2.11	23.08	3944	d__Bacteria;p__Bacteroidota;c__Bacteroidia;o__Bacteroidales;f__Muribaculaceae;g__CAG-873;s__
neotoma_albigula_4		2107400	MAGs_public	this study	yes	Neotoma albigula	631	79.41	2.31	25	3893	d__Bacteria;p__Bacteroidota;c__Bacteroidia;o__Bacteroidales;f__Muribaculaceae;g__CAG-873;s__
neotoma_stephensi_cecum_24		1629810	MAGs_public	this study	yes	Neotoma stephensi	820	63.78	3.54	14.29	2103	d__Bacteria;p__Bacteroidota;c__Bacteroidia;o__Bacteroidales;f__Muribaculaceae;g__CAG-873;s__
neotoma_stephensi_foregut_5		3439752	MAGs_public	this study	yes	Neotoma stephensi	228	97.36	2.64	0	26429	d__Bacteria;p__Bacteroidota;c__Bacteroidia;o__Bacteroidales;f__Muribaculaceae;g__CAG-873;s__
neotoma_stephensi_foregut_6		2045933	MAGs_public	this study	yes	Neotoma stephensi	328	85.69	2.74	18.18	7420	d__Bacteria;p__Bacteroidota;c__Bacteroidia;o__Bacteroidales;f__Muribaculaceae;g__CAG-873;s__
porcupine_16		1923576	MAGs_public	this study	yes	Erethizon dorsatum	347	80.62	0.08	0	6379	d__Bacteria;p__Bacteroidota;c__Bacteroidia;o__Bacteroidales;f__Muribaculaceae;g__CAG-873;s__
SC0300_S1_14		2103416	MAGs_newdata	this study	yes	Apodemus agrarius	521	85.29	2.02	28.57	5757	d__Bacteria;p__Bacteroidota;c__Bacteroidia;o__Bacteroidales;f__Muribaculaceae;g__CAG-873;s__
SC0302_S3_17		1832326	MAGs_newdata	this study	yes	Apodemus agrarius	727	67.66	3.31	46.15	2981	d__Bacteria;p__Bacteroidota;c__Bacteroidia;o__Bacteroidales;f__Muribaculaceae;g__CAG-873;s__
SC0303_S4_4		1767415	MAGs_newdata	this study	yes	Apodemus flavicollis	818	72.25	3.55	56.25	2409	d__Bacteria;p__Bacteroidota;c__Bacteroidia;o__Bacteroidales;f__Muribaculaceae;g__CAG-873;s__
SC0303_S4_6		1170004	MAGs_newdata	this study	yes	Apodemus flavicollis	689	51.62	1.21	16.67	1721	d__Bacteria;p__Bacteroidota;c__Bacteroidia;o__Bacteroidales;f__Muribaculaceae;g__CAG-873;s__
SC0305_S6_16		1985098	MAGs_newdata	this study	yes	Apodemus flavicollis	653	79.01	2.44	45.45	3717	d__Bacteria;p__Bacteroidota;c__Bacteroidia;o__Bacteroidales;f__Muribaculaceae;g__CAG-873;s__
SC0305_S6_20		1712931	MAGs_newdata	this study	yes	Apodemus flavicollis	781	72.38	1.48	14.29	2380	d__Bacteria;p__Bacteroidota;c__Bacteroidia;o__Bacteroidales;f__Muribaculaceae;g__CAG-873;s__
SC0305_S6_27		1590896	MAGs_newdata	this study	yes	Apodemus flavicollis	845	55.74	2.34	36.36	1999	d__Bacteria;p__Bacteroidota;c__Bacteroidia;o__Bacteroidales;f__Muribaculaceae;g__CAG-873;s__
SC0305_S6_9		2546773	MAGs_newdata	this study	yes	Apodemus flavicollis	370	94.84	1.81	33.33	10412	d__Bacteria;p__Bacteroidota;c__Bacteroidia;o__Bacteroidales;f__Muribaculaceae;g__CAG-873;s__
SC0306_S7_9		1476880	MAGs_newdata	this study	yes	Microtus arvalis	755	57.14	1.1	16.67	2053	d__Bacteria;p__Bacteroidota;c__Bacteroidia;o__Bacteroidales;f__Muribaculaceae;g__CAG-873;s__
SC0309_S10_21		1815317	MAGs_newdata	this study	yes	Myodes glareolus	797	73.04	3.68	22.22	2552	d__Bacteria;p__Bacteroidota;c__Bacteroidia;o__Bacteroidales;f__Muribaculaceae;g__CAG-873;s__
SC0309_S10_3		2135766	MAGs_newdata	this study	yes	Myodes glareolus	429	85.37	2.85	30	7380	d__Bacteria;p__Bacteroidota;c__Bacteroidia;o__Bacteroidales;f__Muribaculaceae;g__CAG-873;s__
SC0320_S5_22		1882697	MAGs_newdata	this study	yes	Apodemus flavicollis	841	71.09	2.18	0	2539	d__Bacteria;p__Bacteroidota;c__Bacteroidia;o__Bacteroidales;f__Muribaculaceae;g__CAG-873;s__
SC0335_comb_21		2551376	MAGs_newdata	this study	yes	Apodemus agrarius	607	89.65	3.63	52.94	5356	d__Bacteria;p__Bacteroidota;c__Bacteroidia;o__Bacteroidales;f__Muribaculaceae;g__CAG-873;s__
SC0335_comb_24		1971350	MAGs_newdata	this study	yes	Apodemus agrarius	825	75.72	1.97	22.22	2783	d__Bacteria;p__Bacteroidota;c__Bacteroidia;o__Bacteroidales;f__Muribaculaceae;g__CAG-873;s__
SC0335_comb_29		1248810	MAGs_newdata	this study	yes	Apodemus agrarius	685	50.21	1.54	16.67	1962	d__Bacteria;p__Bacteroidota;c__Bacteroidia;o__Bacteroidales;f__Muribaculaceae;g__CAG-873;s__
SC0337_S4_14		2474349	MAGs_newdata	this study	yes	Apodemus flavicollis	364	94.42	1.89	28.57	10189	d__Bacteria;p__Bacteroidota;c__Bacteroidia;o__Bacteroidales;f__Muribaculaceae;g__CAG-873;s__
SC0337_S4_19		1693977	MAGs_newdata	this study	yes	Apodemus flavicollis	888	58.87	1.52	50	2055	d__Bacteria;p__Bacteroidota;c__Bacteroidia;o__Bacteroidales;f__Muribaculaceae;g__CAG-873;s__
SC0337_S4_4		2470669	MAGs_newdata	this study	yes	Apodemus flavicollis	40	93.02	1.26	0	97724	d__Bacteria;p__Bacteroidota;c__Bacteroidia;o__Bacteroidales;f__Muribaculaceae;g__CAG-873;s__
SC0339_S6_22		2255019	MAGs_newdata	this study	yes	Microtus arvalis	738	80.26	4.71	64.71	3824	d__Bacteria;p__Bacteroidota;c__Bacteroidia;o__Bacteroidales;f__Muribaculaceae;g__CAG-873;s__
SC0340_S7_1		2549194	MAGs_newdata	this study	yes	Microtus arvalis	300	92.64	1.52	33.33	13235	d__Bacteria;p__Bacteroidota;c__Bacteroidia;o__Bacteroidales;f__Muribaculaceae;g__CAG-873;s__
SC0341_S8_5		2358143	MAGs_newdata	this study	yes	Microtus arvalis	956	86.5	4.36	44.83	2771	d__Bacteria;p__Bacteroidota;c__Bacteroidia;o__Bacteroidales;f__Muribaculaceae;g__CAG-873;s__
SC0352_S19_12		1563841	MAGs_newdata	this study	yes	Apodemus flavicollis	372	60.48	1.45	40	4447	d__Bacteria;p__Bacteroidota;c__Bacteroidia;o__Bacteroidales;f__Muribaculaceae;g__CAG-873;s__
SC0355_S2_1		2356703	MAGs_newdata	this study	yes	Microtus arvalis	620	89.79	3.36	35.71	5153	d__Bacteria;p__Bacteroidota;c__Bacteroidia;o__Bacteroidales;f__Muribaculaceae;g__CAG-873;s__
SC0355_S2_4		2450768	MAGs_newdata	this study	yes	Microtus arvalis	1079	74.99	2.84	30.77	2477	d__Bacteria;p__Bacteroidota;c__Bacteroidia;o__Bacteroidales;f__Muribaculaceae;g__CAG-873;s__
SC0360_S7_18		2747906	MAGs_newdata	this study	yes	Microtus agrestis	956	77.32	3.53	33.33	3704	d__Bacteria;p__Bacteroidota;c__Bacteroidia;o__Bacteroidales;f__Muribaculaceae;g__CAG-873;s__
SC0362_comb_18		1928856	MAGs_newdata	this study	yes	Apodemus flavicollis	777	70.43	2.96	45.45	2943	d__Bacteria;p__Bacteroidota;c__Bacteroidia;o__Bacteroidales;f__Muribaculaceae;g__CAG-873;s__
SC0366_S13_2		2023522	MAGs_newdata	this study	yes	Myodes glareolus	777	73.21	2.51	26.67	3049	d__Bacteria;p__Bacteroidota;c__Bacteroidia;o__Bacteroidales;f__Muribaculaceae;g__CAG-873;s__
SC0367_S14_23		1900507	MAGs_newdata	this study	yes	Microtus agrestis	779	75.59	4.58	53.33	2819	d__Bacteria;p__Bacteroidota;c__Bacteroidia;o__Bacteroidales;f__Muribaculaceae;g__CAG-873;s__
SC0367_S14_24		2171250	MAGs_newdata	this study	yes	Microtus agrestis	914	74.42	1.23	42.86	2763	d__Bacteria;p__Bacteroidota;c__Bacteroidia;o__Bacteroidales;f__Muribaculaceae;g__CAG-873;s__
SC0367_S14_9		2375084	MAGs_newdata	this study	yes	Microtus agrestis	218	88.44	0.58	66.67	16231	d__Bacteria;p__Bacteroidota;c__Bacteroidia;o__Bacteroidales;f__Muribaculaceae;g__CAG-873;s__
SC0369_comb_20		2190709	MAGs_newdata	this study	yes	Apodemus agrarius	558	88.23	2.12	33.33	5290	d__Bacteria;p__Bacteroidota;c__Bacteroidia;o__Bacteroidales;f__Muribaculaceae;g__CAG-873;s__
SC0369_comb_26		1999953	MAGs_newdata	this study	yes	Apodemus agrarius	782	77.14	4.09	35.29	2928	d__Bacteria;p__Bacteroidota;c__Bacteroidia;o__Bacteroidales;f__Muribaculaceae;g__CAG-873;s__
SC0369_comb_3		2070274	MAGs_newdata	this study	yes	Apodemus agrarius	132	80.81	0.57	0	23954	d__Bacteria;p__Bacteroidota;c__Bacteroidia;o__Bacteroidales;f__Muribaculaceae;g__CAG-873;s__
SC0372_S2_5		2192024	MAGs_newdata	this study	yes	Apodemus flavicollis	82	83.4	0.19	100	40161	d__Bacteria;p__Bacteroidota;c__Bacteroidia;o__Bacteroidales;f__Muribaculaceae;g__CAG-873;s__
SC0372_S2_9		2735866	MAGs_newdata	this study	yes	Apodemus flavicollis	376	97.06	0.39	0	10297	d__Bacteria;p__Bacteroidota;c__Bacteroidia;o__Bacteroidales;f__Muribaculaceae;g__CAG-873;s__
SC0373_S3_14		2210032	MAGs_newdata	this study	yes	Apodemus flavicollis	507	91.45	3.45	29.41	6145	d__Bacteria;p__Bacteroidota;c__Bacteroidia;o__Bacteroidales;f__Muribaculaceae;g__CAG-873;s__
SC0373_S3_16		2015236	MAGs_newdata	this study	yes	Apodemus flavicollis	503	81.12	3.72	56.25	5433	d__Bacteria;p__Bacteroidota;c__Bacteroidia;o__Bacteroidales;f__Muribaculaceae;g__CAG-873;s__
SC0373_S3_25		1859123	MAGs_newdata	this study	yes	Apodemus flavicollis	681	81.47	2.37	45.45	3277	d__Bacteria;p__Bacteroidota;c__Bacteroidia;o__Bacteroidales;f__Muribaculaceae;g__CAG-873;s__
SC0373_S3_27		1959882	MAGs_newdata	this study	yes	Apodemus flavicollis	880	72.71	2.15	11.11	2515	d__Bacteria;p__Bacteroidota;c__Bacteroidia;o__Bacteroidales;f__Muribaculaceae;g__CAG-873;s__
SC0373_S3_31		1608343	MAGs_newdata	this study	yes	Apodemus flavicollis	814	60.06	1.38	33.33	2145	d__Bacteria;p__Bacteroidota;c__Bacteroidia;o__Bacteroidales;f__Muribaculaceae;g__CAG-873;s__
SC0374_S4_5		2235026	MAGs_newdata	this study	yes	Microtus arvalis	107	95.28	1.73	25	32188	d__Bacteria;p__Bacteroidota;c__Bacteroidia;o__Bacteroidales;f__Muribaculaceae;g__CAG-873;s__
SC0376_comb_11		2323870	MAGs_newdata	this study	yes	Microtus arvalis	98	91.32	0	0	35695	d__Bacteria;p__Bacteroidota;c__Bacteroidia;o__Bacteroidales;f__Muribaculaceae;g__CAG-873;s__
SC0376_comb_14		2231724	MAGs_newdata	this study	yes	Microtus arvalis	145	91.2	1.01	0	27401	d__Bacteria;p__Bacteroidota;c__Bacteroidia;o__Bacteroidales;f__Muribaculaceae;g__CAG-873;s__
SC0376_comb_25		2174993	MAGs_newdata	this study	yes	Microtus arvalis	690	72.57	3.32	62.5	3981	d__Bacteria;p__Bacteroidota;c__Bacteroidia;o__Bacteroidales;f__Muribaculaceae;g__CAG-873;s__
SC0376_comb_27		1676073	MAGs_newdata	this study	yes	Microtus arvalis	762	61.59	1.15	50	2647	d__Bacteria;p__Bacteroidota;c__Bacteroidia;o__Bacteroidales;f__Muribaculaceae;g__CAG-873;s__
SC0376_comb_29		1881381	MAGs_newdata	this study	yes	Microtus arvalis	718	70.62	2.71	26.67	3359	d__Bacteria;p__Bacteroidota;c__Bacteroidia;o__Bacteroidales;f__Muribaculaceae;g__CAG-873;s__
SC0377_S7_9		2507345	MAGs_newdata	this study	yes	Myodes glareolus	707	90.97	3.97	18.75	4750	d__Bacteria;p__Bacteroidota;c__Bacteroidia;o__Bacteroidales;f__Muribaculaceae;g__CAG-873;s__
SC0379_S9_16		2248132	MAGs_newdata	this study	yes	Myodes glareolus	216	94.63	1.58	16.67	15011	d__Bacteria;p__Bacteroidota;c__Bacteroidia;o__Bacteroidales;f__Muribaculaceae;g__CAG-873;s__
SC0379_S9_26		1953227	MAGs_newdata	this study	yes	Myodes glareolus	728	80.12	2.45	66.67	3270	d__Bacteria;p__Bacteroidota;c__Bacteroidia;o__Bacteroidales;f__Muribaculaceae;g__CAG-873;s__
SC0379_S9_30		2247149	MAGs_newdata	this study	yes	Myodes glareolus	815	81.11	3.47	56.25	3226	d__Bacteria;p__Bacteroidota;c__Bacteroidia;o__Bacteroidales;f__Muribaculaceae;g__CAG-873;s__
SC0380_S10_7		1843195	MAGs_newdata	this study	yes	Microtus oeconomus	62	83.08	0.57	0	46831	d__Bacteria;p__Bacteroidota;c__Bacteroidia;o__Bacteroidales;f__Muribaculaceae;g__CAG-873;s__
SC0385_S15_3		2375553	MAGs_newdata	this study	yes	Microtus agrestis	521	93.02	1.43	25	6048	d__Bacteria;p__Bacteroidota;c__Bacteroidia;o__Bacteroidales;f__Muribaculaceae;g__CAG-873;s__
SC0401_S15_17		1250502	MAGs_newdata	this study	yes	Apodemus flavicollis	699	56.54	1.72	0	1846	d__Bacteria;p__Bacteroidota;c__Bacteroidia;o__Bacteroidales;f__Muribaculaceae;g__CAG-873;s__	d__Bacteria;p__Bacteroidota;c__Bacteroidia;o__Bacteroidales;f__Muribaculaceae;g__;s__
SC0415_S9_12		1619206	MAGs_newdata	this study	yes	Mus musculus domesticus	783	64.59	2.56	28.57	2242	d__Bacteria;p__Bacteroidota;c__Bacteroidia;o__Bacteroidales;f__Muribaculaceae;g__CAG-873;s__
SC0419_S13_23		1886505	MAGs_newdata	this study	yes	Mus musculus domesticus	786	73.51	0.82	0	2719	d__Bacteria;p__Bacteroidota;c__Bacteroidia;o__Bacteroidales;f__Muribaculaceae;g__CAG-873;s__
SRR10303784_72		1852439	MAGs_public	this study	yes	Rattus norvegicus	874	68.36	2.6	16.67	2302	d__Bacteria;p__Bacteroidota;c__Bacteroidia;o__Bacteroidales;f__Muribaculaceae;g__CAG-873;s__
SRR10303784_73		1238448	MAGs_public	this study	yes	Rattus norvegicus	603	51.99	2.83	33.33	2245	d__Bacteria;p__Bacteroidota;c__Bacteroidia;o__Bacteroidales;f__Muribaculaceae;g__CAG-873;s__
SRR10303785_18		2210930	MAGs_public	this study	yes	Rattus norvegicus	42	84.81	0.38	0	86483	d__Bacteria;p__Bacteroidota;c__Bacteroidia;o__Bacteroidales;f__Muribaculaceae;g__CAG-873;s__
SRR10303785_38		2501121	MAGs_public	this study	yes	Rattus norvegicus	176	95.87	0.19	0	20570	d__Bacteria;p__Bacteroidota;c__Bacteroidia;o__Bacteroidales;f__Muribaculaceae;g__CAG-873;s__
SRR10303785_54		1992139	MAGs_public	this study	yes	Rattus norvegicus	172	87.52	0.88	66.67	15713	d__Bacteria;p__Bacteroidota;c__Bacteroidia;o__Bacteroidales;f__Muribaculaceae;g__CAG-873;s__
SRR10303785_57		1821207	MAGs_public	this study	yes	Rattus norvegicus	335	54.31	0.86	0	6056	d__Bacteria;p__Bacteroidota;c__Bacteroidia;o__Bacteroidales;f__Muribaculaceae;g__CAG-873;s__
SRR6338731_6		2414153	MAGs_public	this study	yes	Rattus norvegicus	41	97.36	1.13	0	77060	d__Bacteria;p__Bacteroidota;c__Bacteroidia;o__Bacteroidales;f__Muribaculaceae;g__CAG-873;s__
SRR6338733_60		1836911	MAGs_public	this study	yes	Rattus norvegicus	731	78.19	2.39	12.5	2842	d__Bacteria;p__Bacteroidota;c__Bacteroidia;o__Bacteroidales;f__Muribaculaceae;g__CAG-873;s__
SRR6338735_24		2560811	MAGs_public	this study	yes	Rattus norvegicus	164	96.42	0.87	20	27470	d__Bacteria;p__Bacteroidota;c__Bacteroidia;o__Bacteroidales;f__Muribaculaceae;g__CAG-873;s__
SRR6338735_50		2237671	MAGs_public	this study	yes	Rattus norvegicus	550	91.49	1.56	37.5	5260	d__Bacteria;p__Bacteroidota;c__Bacteroidia;o__Bacteroidales;f__Muribaculaceae;g__CAG-873;s__
SRR6338735_62		1568500	MAGs_public	this study	yes	Rattus norvegicus	879	59.03	1.54	33.33	1876	d__Bacteria;p__Bacteroidota;c__Bacteroidia;o__Bacteroidales;f__Muribaculaceae;g__CAG-873;s__
SRR6338736_4		3041495	MAGs_public	this study	yes	Rattus norvegicus	202	96.6	0.38	0	22298	d__Bacteria;p__Bacteroidota;c__Bacteroidia;o__Bacteroidales;f__Muribaculaceae;g__CAG-873;s__
SRR6338736_53		2323826	MAGs_public	this study	yes	Rattus norvegicus	642	84.98	1.91	55.56	4750	d__Bacteria;p__Bacteroidota;c__Bacteroidia;o__Bacteroidales;f__Muribaculaceae;g__CAG-873;s__
SRR6338738_55		2053549	MAGs_public	this study	yes	Rattus norvegicus	622	84.47	1.13	0	4074	d__Bacteria;p__Bacteroidota;c__Bacteroidia;o__Bacteroidales;f__Muribaculaceae;g__CAG-873;s__
SRR6338738_59		2148186	MAGs_public	this study	yes	Rattus norvegicus	889	78.6	2.11	50	2771	d__Bacteria;p__Bacteroidota;c__Bacteroidia;o__Bacteroidales;f__Muribaculaceae;g__CAG-873;s__
SRR6338738_66		2049796	MAGs_public	this study	yes	Rattus norvegicus	776	74.64	1.56	50	3139	d__Bacteria;p__Bacteroidota;c__Bacteroidia;o__Bacteroidales;f__Muribaculaceae;g__CAG-873;s__
SRR6338741_78		1223906	MAGs_public	this study	yes	Rattus norvegicus	711	53.02	1.15	0	1764	d__Bacteria;p__Bacteroidota;c__Bacteroidia;o__Bacteroidales;f__Muribaculaceae;g__CAG-873;s__
SRR6338742_36		2484427	MAGs_public	this study	yes	Rattus norvegicus	565	92.93	0.88	0	6140	d__Bacteria;p__Bacteroidota;c__Bacteroidia;o__Bacteroidales;f__Muribaculaceae;g__CAG-873;s__
SRR7141524_22		2868439	MAGs_public	this study	yes	Rattus norvegicus	107	94.65	0.75	0	46402	d__Bacteria;p__Bacteroidota;c__Bacteroidia;o__Bacteroidales;f__Muribaculaceae;g__CAG-873;s__
SRR7141524_24		2534385	MAGs_public	this study	yes	Rattus norvegicus	100	96.51	0.88	0	36749	d__Bacteria;p__Bacteroidota;c__Bacteroidia;o__Bacteroidales;f__Muribaculaceae;g__CAG-873;s__
SRR7141524_45		2160795	MAGs_public	this study	yes	Rattus norvegicus	181	90.57	0.36	0	15279	d__Bacteria;p__Bacteroidota;c__Bacteroidia;o__Bacteroidales;f__Muribaculaceae;g__CAG-873;s__
SRR7141524_62		1468139	MAGs_public	this study	yes	Rattus norvegicus	456	57.92	1.51	0	3601	d__Bacteria;p__Bacteroidota;c__Bacteroidia;o__Bacteroidales;f__Muribaculaceae;g__CAG-873;s__
SRR7141524_65		1430104	MAGs_public	this study	yes	Rattus norvegicus	810	57.73	3.45	0	1812	d__Bacteria;p__Bacteroidota;c__Bacteroidia;o__Bacteroidales;f__Muribaculaceae;g__CAG-873;s__
SRR7141525_24		2973312	MAGs_public	this study	yes	Rattus norvegicus	78	97.55	0.57	0	68588	d__Bacteria;p__Bacteroidota;c__Bacteroidia;o__Bacteroidales;f__Muribaculaceae;g__CAG-873;s__
SRR7141525_50		1896140	MAGs_public	this study	yes	Rattus norvegicus	699	68.89	1.6	10	3130	d__Bacteria;p__Bacteroidota;c__Bacteroidia;o__Bacteroidales;f__Muribaculaceae;g__CAG-873;s__
SRR7141525_6		2684821	MAGs_public	this study	yes	Rattus norvegicus	68	96.42	0.38	0	65070	d__Bacteria;p__Bacteroidota;c__Bacteroidia;o__Bacteroidales;f__Muribaculaceae;g__CAG-873;s__
SRR9122728_100		2453660	MAGs_public	this study	yes	Microtus ochrogaster	68	73.11	0.75	0	65865	d__Bacteria;p__Bacteroidota;c__Bacteroidia;o__Bacteroidales;f__Muribaculaceae;g__CAG-873;s__
SRR9122728_105		2364267	MAGs_public	this study	yes	Microtus ochrogaster	117	61.82	0	0	29557	d__Bacteria;p__Bacteroidota;c__Bacteroidia;o__Bacteroidales;f__Muribaculaceae;g__CAG-873;s__
SRR9122728_119		2304187	MAGs_public	this study	yes	Microtus ochrogaster	206	91.18	1.32	0	15438	d__Bacteria;p__Bacteroidota;c__Bacteroidia;o__Bacteroidales;f__Muribaculaceae;g__CAG-873;s__
SRR9122728_12		2561039	MAGs_public	this study	yes	Microtus ochrogaster	87	97.88	1.26	20	57936	d__Bacteria;p__Bacteroidota;c__Bacteroidia;o__Bacteroidales;f__Muribaculaceae;g__CAG-873;s__
SRR9122728_120		1924966	MAGs_public	this study	yes	Microtus ochrogaster	92	88.11	0.13	0	27312	d__Bacteria;p__Bacteroidota;c__Bacteroidia;o__Bacteroidales;f__Muribaculaceae;g__CAG-873;s__
SRR9122728_157		1659095	MAGs_public	this study	yes	Microtus ochrogaster	606	70.72	2.02	42.86	2966	d__Bacteria;p__Bacteroidota;c__Bacteroidia;o__Bacteroidales;f__Muribaculaceae;g__CAG-873;s__
SRR9122728_160		2039534	MAGs_public	this study	yes	Microtus ochrogaster	591	80.92	1.51	33.33	4344	d__Bacteria;p__Bacteroidota;c__Bacteroidia;o__Bacteroidales;f__Muribaculaceae;g__CAG-873;s__	d__Bacteria;p__Bacteroidota;c__Bacteroidia;o__Bacteroidales;f__Muribaculaceae;g__;s__
SRR9122728_167		1964056	MAGs_public	this study	yes	Microtus ochrogaster	859	69.77	2.83	44.44	2517	d__Bacteria;p__Bacteroidota;c__Bacteroidia;o__Bacteroidales;f__Muribaculaceae;g__CAG-873;s__
SRR9122728_168		1781070	MAGs_public	this study	yes	Microtus ochrogaster	132	61.54	0.13	100	21598	d__Bacteria;p__Bacteroidota;c__Bacteroidia;o__Bacteroidales;f__Muribaculaceae;g__CAG-873;s__
SRR9122728_174		1642883	MAGs_public	this study	yes	Microtus ochrogaster	370	72.21	3.32	33.33	4835	d__Bacteria;p__Bacteroidota;c__Bacteroidia;o__Bacteroidales;f__Muribaculaceae;g__CAG-873;s__
SRR9122728_202		1553500	MAGs_public	this study	yes	Microtus ochrogaster	751	54.76	1.64	33.33	2197	d__Bacteria;p__Bacteroidota;c__Bacteroidia;o__Bacteroidales;f__Muribaculaceae;g__CAG-873;s__
SRR9122728_33		1914806	MAGs_public	this study	yes	Microtus ochrogaster	564	87.5	3.38	23.53	4372	d__Bacteria;p__Bacteroidota;c__Bacteroidia;o__Bacteroidales;f__Muribaculaceae;g__CAG-873;s__
SRR9122728_38		2386161	MAGs_public	this study	yes	Microtus ochrogaster	108	81.19	0.15	50	35850	d__Bacteria;p__Bacteroidota;c__Bacteroidia;o__Bacteroidales;f__Muribaculaceae;g__CAG-873;s__
SRR9122728_52		2233783	MAGs_public	this study	yes	Microtus ochrogaster	62	95.94	0.5	0	58295	d__Bacteria;p__Bacteroidota;c__Bacteroidia;o__Bacteroidales;f__Muribaculaceae;g__CAG-873;s__
SRR9122728_55		2523579	MAGs_public	this study	yes	Microtus ochrogaster	108	96.79	0.5	0	36615	d__Bacteria;p__Bacteroidota;c__Bacteroidia;o__Bacteroidales;f__Muribaculaceae;g__CAG-873;s__
SRR9122728_68		2663557	MAGs_public	this study	yes	Microtus ochrogaster	62	91.21	1.13	66.67	66706	d__Bacteria;p__Bacteroidota;c__Bacteroidia;o__Bacteroidales;f__Muribaculaceae;g__CAG-873;s__
SRR9122728_77		2508052	MAGs_public	this study	yes	Microtus ochrogaster	115	73.53	0.97	72.73	35232	d__Bacteria;p__Bacteroidota;c__Bacteroidia;o__Bacteroidales;f__Muribaculaceae;g__CAG-873;s__
SRR9122728_83		2543465	MAGs_public	this study	yes	Microtus ochrogaster	194	95.47	0.47	50	17683	d__Bacteria;p__Bacteroidota;c__Bacteroidia;o__Bacteroidales;f__Muribaculaceae;g__CAG-873;s__
SRR9129758_120		2355425	MAGs_public	this study	yes	Microtus ochrogaster	553	69.12	3.79	15.38	4606	d__Bacteria;p__Bacteroidota;c__Bacteroidia;o__Bacteroidales;f__Muribaculaceae;g__CAG-873;s__
SRR9129758_45		2731165	MAGs_public	this study	yes	Microtus ochrogaster	301	95.26	1.7	16.67	14234	d__Bacteria;p__Bacteroidota;c__Bacteroidia;o__Bacteroidales;f__Muribaculaceae;g__CAG-873;s__
SRR9129758_69		1924150	MAGs_public	this study	yes	Microtus ochrogaster	680	63.09	1.72	0	3323	d__Bacteria;p__Bacteroidota;c__Bacteroidia;o__Bacteroidales;f__Muribaculaceae;g__CAG-873;s__
SRR9129758_91		1813694	MAGs_public	this study	yes	Microtus ochrogaster	590	69.84	1.28	41.67	3655	d__Bacteria;p__Bacteroidota;c__Bacteroidia;o__Bacteroidales;f__Muribaculaceae;g__CAG-873;s__
SRR9130027_27		2055784	MAGs_public	this study	yes	Microtus ochrogaster	764	80.87	3.58	12.5	3123	d__Bacteria;p__Bacteroidota;c__Bacteroidia;o__Bacteroidales;f__Muribaculaceae;g__CAG-873;s__
SRR9130027_50		3318476	MAGs_public	this study	yes	Microtus ochrogaster	244	89.87	1.32	0	20237	d__Bacteria;p__Bacteroidota;c__Bacteroidia;o__Bacteroidales;f__Muribaculaceae;g__CAG-873;s__
SRR9130028_72		1650514	MAGs_public	this study	yes	Microtus ochrogaster	358	76.12	0.29	25	5194	d__Bacteria;p__Bacteroidota;c__Bacteroidia;o__Bacteroidales;f__Muribaculaceae;g__CAG-873;s__
SRR9130099_105		2063818	MAGs_public	this study	yes	Microtus ochrogaster	703	72.65	1.47	16.67	3355	d__Bacteria;p__Bacteroidota;c__Bacteroidia;o__Bacteroidales;f__Muribaculaceae;g__CAG-873;s__
SRR9130099_120		2400155	MAGs_public	this study	yes	Microtus ochrogaster	371	58.17	2.01	42.86	7884	d__Bacteria;p__Bacteroidota;c__Bacteroidia;o__Bacteroidales;f__Muribaculaceae;g__CAG-873;s__
SRR9130099_123		1946991	MAGs_public	this study	yes	Microtus ochrogaster	441	58.62	2.59	100	5058	d__Bacteria;p__Bacteroidota;c__Bacteroidia;o__Bacteroidales;f__Muribaculaceae;g__CAG-873;s__
SRR9130099_125		1468354	MAGs_public	this study	yes	Microtus ochrogaster	544	62.36	2.15	10	3098	d__Bacteria;p__Bacteroidota;c__Bacteroidia;o__Bacteroidales;f__Muribaculaceae;g__CAG-873;s__
SRR9130099_83		2210184	MAGs_public	this study	yes	Microtus ochrogaster	337	71.58	1.51	50	7853	d__Bacteria;p__Bacteroidota;c__Bacteroidia;o__Bacteroidales;f__Muribaculaceae;g__CAG-873;s__
SRR9130099_85		2274837	MAGs_public	this study	yes	Microtus ochrogaster	757	81.82	2.23	22.22	3638	d__Bacteria;p__Bacteroidota;c__Bacteroidia;o__Bacteroidales;f__Muribaculaceae;g__CAG-873;s__
SRR9130099_98		1795729	MAGs_public	this study	yes	Microtus ochrogaster	417	71.45	3.4	6.67	4762	d__Bacteria;p__Bacteroidota;c__Bacteroidia;o__Bacteroidales;f__Muribaculaceae;g__CAG-873;s__
SRR9130108_116		1884056	MAGs_public	this study	yes	Microtus ochrogaster	348	84.29	3.33	18.18	6714	d__Bacteria;p__Bacteroidota;c__Bacteroidia;o__Bacteroidales;f__Muribaculaceae;g__CAG-873;s__
SRR9130108_118		1548786	MAGs_public	this study	yes	Microtus ochrogaster	367	62.8	2.52	20	4439	d__Bacteria;p__Bacteroidota;c__Bacteroidia;o__Bacteroidales;f__Muribaculaceae;g__CAG-873;s__
SRR9130108_14		2097024	MAGs_public	this study	yes	Microtus ochrogaster	170	96.1	0.85	50	18477	d__Bacteria;p__Bacteroidota;c__Bacteroidia;o__Bacteroidales;f__Muribaculaceae;g__CAG-873;s__
SRR9130108_140		1420730	MAGs_public	this study	yes	Microtus ochrogaster	697	51.72	0	0	2105	d__Bacteria;p__Bacteroidota;c__Bacteroidia;o__Bacteroidales;f__Muribaculaceae;g__CAG-873;s__
SRR9130108_41		2275575	MAGs_public	this study	yes	Microtus ochrogaster	88	88.87	0.25	0	46188	d__Bacteria;p__Bacteroidota;c__Bacteroidia;o__Bacteroidales;f__Muribaculaceae;g__CAG-873;s__
SRR9130108_86		2775221	MAGs_public	this study	yes	Microtus ochrogaster	783	63.93	0	0	4333	d__Bacteria;p__Bacteroidota;c__Bacteroidia;o__Bacteroidales;f__Muribaculaceae;g__CAG-873;s__
SRR9130365_145		1613280	MAGs_public	this study	yes	Microtus ochrogaster	330	63.85	1.51	14.29	5565	d__Bacteria;p__Bacteroidota;c__Bacteroidia;o__Bacteroidales;f__Muribaculaceae;g__CAG-873;s__
SRR9130365_151		1676651	MAGs_public	this study	yes	Microtus ochrogaster	640	65.66	2.91	31.25	2859	d__Bacteria;p__Bacteroidota;c__Bacteroidia;o__Bacteroidales;f__Muribaculaceae;g__CAG-873;s__
SRR9130365_154		1596948	MAGs_public	this study	yes	Microtus ochrogaster	829	53.17	1.53	14.29	1983	d__Bacteria;p__Bacteroidota;c__Bacteroidia;o__Bacteroidales;f__Muribaculaceae;g__CAG-873;s__
SRR9130365_158		1451485	MAGs_public	this study	yes	Microtus ochrogaster	332	60.98	2.08	14.29	4799	d__Bacteria;p__Bacteroidota;c__Bacteroidia;o__Bacteroidales;f__Muribaculaceae;g__CAG-873;s__
SRR9130365_181		1705289	MAGs_public	this study	yes	Microtus ochrogaster	608	55.08	3.96	0	3168	d__Bacteria;p__Bacteroidota;c__Bacteroidia;o__Bacteroidales;f__Muribaculaceae;g__CAG-873;s__
SRR9130365_192		1798854	MAGs_public	this study	yes	Microtus ochrogaster	417	69.69	4.98	56	4777	d__Bacteria;p__Bacteroidota;c__Bacteroidia;o__Bacteroidales;f__Muribaculaceae;g__CAG-873;s__
SRR9130365_48		1957992	MAGs_public	this study	yes	Microtus ochrogaster	736	79.26	3.38	31.25	3032	d__Bacteria;p__Bacteroidota;c__Bacteroidia;o__Bacteroidales;f__Muribaculaceae;g__CAG-873;s__
SRR9205142_28		1774754	MAGs_public	this study	yes	Mus musculus domesticus	680	75.74	4.27	14.29	3078	d__Bacteria;p__Bacteroidota;c__Bacteroidia;o__Bacteroidales;f__Muribaculaceae;g__CAG-873;s__
SRR9205156_63		1595938	MAGs_public	this study	yes	Mus musculus domesticus	838	66.09	4.2	38.89	2008	d__Bacteria;p__Bacteroidota;c__Bacteroidia;o__Bacteroidales;f__Muribaculaceae;g__CAG-873;s__
SRR9205156_83		1822344	MAGs_public	this study	yes	Mus musculus domesticus	920	67.71	1.48	11.11	2097	d__Bacteria;p__Bacteroidota;c__Bacteroidia;o__Bacteroidales;f__Muribaculaceae;g__CAG-873;s__
SRR9205156_88		1476343	MAGs_public	this study	yes	Mus musculus domesticus	800	58.49	1.54	25	1893	d__Bacteria;p__Bacteroidota;c__Bacteroidia;o__Bacteroidales;f__Muribaculaceae;g__CAG-873;s__
SRR9205158_2		2249203	MAGs_public	this study	yes	Mus musculus domesticus	75	97.52	0.94	0	49614	d__Bacteria;p__Bacteroidota;c__Bacteroidia;o__Bacteroidales;f__Muribaculaceae;g__CAG-873;s__
SRR9205158_46		1927476	MAGs_public	this study	yes	Mus musculus domesticus	685	82.31	4	53.33	3305	d__Bacteria;p__Bacteroidota;c__Bacteroidia;o__Bacteroidales;f__Muribaculaceae;g__CAG-873;s__
SRR9205158_66		1516893	MAGs_public	this study	yes	Mus musculus domesticus	393	62.58	1.64	33.33	4033	d__Bacteria;p__Bacteroidota;c__Bacteroidia;o__Bacteroidales;f__Muribaculaceae;g__CAG-873;s__
SRR9205160_56		1274250	MAGs_public	this study	yes	Mus musculus domesticus	733	54.71	0.31	0	1823	d__Bacteria;p__Bacteroidota;c__Bacteroidia;o__Bacteroidales;f__Muribaculaceae;g__CAG-873;s__
SRR9205160_58		1392428	MAGs_public	this study	yes	Mus musculus domesticus	770	53.88	1.93	27.27	1887	d__Bacteria;p__Bacteroidota;c__Bacteroidia;o__Bacteroidales;f__Muribaculaceae;g__CAG-873;s__
SRR9205160_67		1335820	MAGs_public	this study	yes	Mus musculus domesticus	384	50.17	0.88	25	3588	d__Bacteria;p__Bacteroidota;c__Bacteroidia;o__Bacteroidales;f__Muribaculaceae;g__CAG-873;s__
SRR9205162_34		2669536	MAGs_public	this study	yes	Mus musculus domesticus	51	95.66	0.13	0	71976	d__Bacteria;p__Bacteroidota;c__Bacteroidia;o__Bacteroidales;f__Muribaculaceae;g__CAG-873;s__
SRR9205162_65		1535793	MAGs_public	this study	yes	Mus musculus domesticus	762	67.89	1.6	11.11	2131	d__Bacteria;p__Bacteroidota;c__Bacteroidia;o__Bacteroidales;f__Muribaculaceae;g__CAG-873;s__
SRR9205162_71		1764952	MAGs_public	this study	yes	Mus musculus domesticus	721	73.73	2.85	28.57	2741	d__Bacteria;p__Bacteroidota;c__Bacteroidia;o__Bacteroidales;f__Muribaculaceae;g__CAG-873;s__
SRR9205164_71		1478352	MAGs_public	this study	yes	Mus musculus domesticus	773	57.95	1.94	40	2058	d__Bacteria;p__Bacteroidota;c__Bacteroidia;o__Bacteroidales;f__Muribaculaceae;g__CAG-873;s__
SRR9205165_27		2417895	MAGs_public	this study	yes	Mus musculus domesticus	533	86.98	1.84	0	5967	d__Bacteria;p__Bacteroidota;c__Bacteroidia;o__Bacteroidales;f__Muribaculaceae;g__CAG-873;s__
SRR9205167_37		2382331	MAGs_public	this study	yes	Mus musculus domesticus	100	97.17	0.94	0	42583	d__Bacteria;p__Bacteroidota;c__Bacteroidia;o__Bacteroidales;f__Muribaculaceae;g__CAG-873;s__
SRR9335148_102		1797385	MAGs_public	this study	yes	Microtus ochrogaster	342	77.06	1.39	28.57	6602	d__Bacteria;p__Bacteroidota;c__Bacteroidia;o__Bacteroidales;f__Muribaculaceae;g__CAG-873;s__
SRR9335148_104		2320537	MAGs_public	this study	yes	Microtus ochrogaster	74	93.08	2.15	33.33	42320	d__Bacteria;p__Bacteroidota;c__Bacteroidia;o__Bacteroidales;f__Muribaculaceae;g__CAG-873;s__
SRR9335148_108		2295702	MAGs_public	this study	yes	Microtus ochrogaster	54	91.45	2.7	0	95827	d__Bacteria;p__Bacteroidota;c__Bacteroidia;o__Bacteroidales;f__Muribaculaceae;g__CAG-873;s__
SRR9335148_133		2193983	MAGs_public	this study	yes	Microtus ochrogaster	250	89.35	0.75	100	12385	d__Bacteria;p__Bacteroidota;c__Bacteroidia;o__Bacteroidales;f__Muribaculaceae;g__CAG-873;s__
SRR9335148_142		2513437	MAGs_public	this study	yes	Microtus ochrogaster	527	89.12	2.77	38.46	6658	d__Bacteria;p__Bacteroidota;c__Bacteroidia;o__Bacteroidales;f__Muribaculaceae;g__CAG-873;s__
SRR9335148_146		2717448	MAGs_public	this study	yes	Microtus ochrogaster	223	86.68	2.37	68.75	19823	d__Bacteria;p__Bacteroidota;c__Bacteroidia;o__Bacteroidales;f__Muribaculaceae;g__CAG-873;s__
SRR9335148_169		3188908	MAGs_public	this study	yes	Microtus ochrogaster	120	96.42	1.13	40	47061	d__Bacteria;p__Bacteroidota;c__Bacteroidia;o__Bacteroidales;f__Muribaculaceae;g__CAG-873;s__
SRR9335148_176		2382430	MAGs_public	this study	yes	Microtus ochrogaster	134	89.07	1.89	0	32187	d__Bacteria;p__Bacteroidota;c__Bacteroidia;o__Bacteroidales;f__Muribaculaceae;g__CAG-873;s__
SRR9335148_183		2617326	MAGs_public	this study	yes	Microtus ochrogaster	224	93.3	2.14	72.73	15547	d__Bacteria;p__Bacteroidota;c__Bacteroidia;o__Bacteroidales;f__Muribaculaceae;g__CAG-873;s__
SRR9335148_190		3135702	MAGs_public	this study	yes	Microtus ochrogaster	233	80.51	0.75	50	21808	d__Bacteria;p__Bacteroidota;c__Bacteroidia;o__Bacteroidales;f__Muribaculaceae;g__CAG-873;s__
SRR9335148_192		2226379	MAGs_public	this study	yes	Microtus ochrogaster	155	93.59	1.06	36.36	20960	d__Bacteria;p__Bacteroidota;c__Bacteroidia;o__Bacteroidales;f__Muribaculaceae;g__CAG-873;s__
SRR9335148_241		2348123	MAGs_public	this study	yes	Microtus ochrogaster	273	67.76	2.59	0	11734	d__Bacteria;p__Bacteroidota;c__Bacteroidia;o__Bacteroidales;f__Muribaculaceae;g__CAG-873;s__
SRR9335148_273		1513135	MAGs_public	this study	yes	Microtus ochrogaster	225	63.51	0.82	100	8490	d__Bacteria;p__Bacteroidota;c__Bacteroidia;o__Bacteroidales;f__Muribaculaceae;g__CAG-873;s__
SRR9335148_299		1693498	MAGs_public	this study	yes	Microtus ochrogaster	438	54.22	2.25	27.27	4241	d__Bacteria;p__Bacteroidota;c__Bacteroidia;o__Bacteroidales;f__Muribaculaceae;g__CAG-873;s__
SRR9335148_38		3312077	MAGs_public	this study	yes	Microtus ochrogaster	199	80.63	1.13	33.33	26324	d__Bacteria;p__Bacteroidota;c__Bacteroidia;o__Bacteroidales;f__Muribaculaceae;g__CAG-873;s__
ERR3357629_35		1251331	MAGs_public	this study	yes	Mus musculus domesticus	666	56.48	0.75	0	1932	d__Bacteria;p__Bacteroidota;c__Bacteroidia;o__Bacteroidales;f__Muribaculaceae;g__CAG-873;s__CAG-873 sp002490635
SRR9205160_65		1335610	MAGs_public	this study	yes	Mus musculus domesticus	707	58.18	1.06	33.33	1983	d__Bacteria;p__Bacteroidota;c__Bacteroidia;o__Bacteroidales;f__Muribaculaceae;g__CAG-873;s__CAG-873 sp002490635
ERR2167570_29		2396960	MAGs_public	this study	yes	Rattus norvegicus	179	87.93	2.16	42.86	12261	d__Bacteria;p__Bacteroidota;c__Bacteroidia;o__Bacteroidales;f__Muribaculaceae;g__CAG-873;s__CAG-873 sp009775195	d__Bacteria;p__Bacteroidota;c__Bacteroidia;o__Bacteroidales;f__Muribaculaceae;g__CAG-873;s__
ERR2167609_26		2373306	MAGs_public	this study	yes	Rattus norvegicus	739	67.41	1.26	20	4091	d__Bacteria;p__Bacteroidota;c__Bacteroidia;o__Bacteroidales;f__Muribaculaceae;g__CAG-873;s__CAG-873 sp009775195	d__Bacteria;p__Bacteroidota;c__Bacteroidia;o__Bacteroidales;f__Muribaculaceae;g__CAG-873;s__
ERR2167616_25		2197290	MAGs_public	this study	yes	Rattus norvegicus	669	58.78	0	0	6366	d__Bacteria;p__Bacteroidota;c__Bacteroidia;o__Bacteroidales;f__Muribaculaceae;g__CAG-873;s__CAG-873 sp009775195	d__Bacteria;p__Bacteroidota;c__Bacteroidia;o__Bacteroidales;f__Muribaculaceae;g__CAG-873;s__
ERR2167618_13		2592071	MAGs_public	this study	yes	Rattus norvegicus	290	91.43	3.58	7.14	19943	d__Bacteria;p__Bacteroidota;c__Bacteroidia;o__Bacteroidales;f__Muribaculaceae;g__CAG-873;s__CAG-873 sp009775195	d__Bacteria;p__Bacteroidota;c__Bacteroidia;o__Bacteroidales;f__Muribaculaceae;g__CAG-873;s__
ERR3357620_60		1691178	MAGs_public	this study	yes	Mus musculus domesticus	791	56.3	1.64	0	2303	d__Bacteria;p__Bacteroidota;c__Bacteroidia;o__Bacteroidales;f__Muribaculaceae;g__CAG-873;s__CAG-873 sp009775225	d__Bacteria;p__Bacteroidota;c__Bacteroidia;o__Bacteroidales;f__Muribaculaceae;g__CAG-873;s__
ERR675681_bin.57		1496461	MAGs_public	this study	yes	Mus musculus domesticus	73	64.28	0.38	0	27896	d__Bacteria;p__Bacteroidota;c__Bacteroidia;o__Bacteroidales;f__Muribaculaceae;g__CAG-873;s__CAG-873 sp009775225	d__Bacteria;p__Bacteroidota;c__Bacteroidia;o__Bacteroidales;f__Muribaculaceae;g__CAG-873;s__
ERR675687_bin.37		1345018	MAGs_public	this study	yes	Mus musculus domesticus	30	50	0	0	62733	d__Bacteria;p__Bacteroidota;c__Bacteroidia;o__Bacteroidales;f__Muribaculaceae;g__CAG-873;s__CAG-873 sp009775225	d__Bacteria;p__Bacteroidota;c__Bacteroidia;o__Bacteroidales;f__Muribaculaceae;g__CAG-873;s__
SRR9205143_53		1837167	MAGs_public	this study	yes	Mus musculus domesticus	764	73.28	1.58	45.45	2757	d__Bacteria;p__Bacteroidota;c__Bacteroidia;o__Bacteroidales;f__Muribaculaceae;g__CAG-873;s__CAG-873 sp009775225	d__Bacteria;p__Bacteroidota;c__Bacteroidia;o__Bacteroidales;f__Muribaculaceae;g__CAG-873;s__
SRR9205144_37		2066055	MAGs_public	this study	yes	Mus musculus domesticus	557	87.23	3.56	28.57	4962	d__Bacteria;p__Bacteroidota;c__Bacteroidia;o__Bacteroidales;f__Muribaculaceae;g__CAG-873;s__CAG-873 sp009775225	d__Bacteria;p__Bacteroidota;c__Bacteroidia;o__Bacteroidales;f__Muribaculaceae;g__CAG-873;s__
SRR9205160_59		1494573	MAGs_public	this study	yes	Mus musculus domesticus	791	65.53	2.18	30	1993	d__Bacteria;p__Bacteroidota;c__Bacteroidia;o__Bacteroidales;f__Muribaculaceae;g__CAG-873;s__CAG-873 sp009775225	d__Bacteria;p__Bacteroidota;c__Bacteroidia;o__Bacteroidales;f__Muribaculaceae;g__CAG-873;s__
SRR9205162_20		2285076	MAGs_public	this study	yes	Mus musculus domesticus	109	95.69	0.69	50	37802	d__Bacteria;p__Bacteroidota;c__Bacteroidia;o__Bacteroidales;f__Muribaculaceae;g__CAG-873;s__CAG-873 sp009775225	d__Bacteria;p__Bacteroidota;c__Bacteroidia;o__Bacteroidales;f__Muribaculaceae;g__CAG-873;s__
ERR3357639_57		1835845	MAGs_public	this study	yes	Mus musculus domesticus	645	75.67	2.2	12.5	3472	d__Bacteria;p__Bacteroidota;c__Bacteroidia;o__Bacteroidales;f__Muribaculaceae;g__CAG-873;s__CAG-873 sp009775265	d__Bacteria;p__Bacteroidota;c__Bacteroidia;o__Bacteroidales;f__Muribaculaceae;g__CAG-873;s__
ERR675663_bin.6		1606369	MAGs_public	this study	yes	Mus musculus domesticus	153	73.66	0	0	15521	d__Bacteria;p__Bacteroidota;c__Bacteroidia;o__Bacteroidales;f__Muribaculaceae;g__CAG-873;s__CAG-873 sp009775265	d__Bacteria;p__Bacteroidota;c__Bacteroidia;o__Bacteroidales;f__Muribaculaceae;g__CAG-873;s__
SRR6032572_15		1836810	MAGs_public	this study	yes	Mus musculus domesticus	531	75.56	1.24	50	4387	d__Bacteria;p__Bacteroidota;c__Bacteroidia;o__Bacteroidales;f__Muribaculaceae;g__CAG-873;s__CAG-873 sp009775265	d__Bacteria;p__Bacteroidota;c__Bacteroidia;o__Bacteroidales;f__Muribaculaceae;g__CAG-873;s__
SRR9205157_76		1658166	MAGs_public	this study	yes	Mus musculus domesticus	729	66.67	2.37	23.08	2538	d__Bacteria;p__Bacteroidota;c__Bacteroidia;o__Bacteroidales;f__Muribaculaceae;g__CAG-873;s__CAG-873 sp009775265	d__Bacteria;p__Bacteroidota;c__Bacteroidia;o__Bacteroidales;f__Muribaculaceae;g__CAG-873;s__
ERR3357615_28		2451829	MAGs_public	this study	yes	Mus musculus domesticus	60	98.3	0	0	86477	d__Bacteria;p__Bacteroidota;c__Bacteroidia;o__Bacteroidales;f__Muribaculaceae;g__CAG-873;s__CAG-873 sp009775275	d__Bacteria;p__Bacteroidota;c__Bacteroidia;o__Bacteroidales;f__Muribaculaceae;g__CAG-873;s__
ERR3357617_30		1433301	MAGs_public	this study	yes	Mus musculus domesticus	724	59.26	1.07	0	2168	d__Bacteria;p__Bacteroidota;c__Bacteroidia;o__Bacteroidales;f__Muribaculaceae;g__CAG-873;s__CAG-873 sp009775275	d__Bacteria;p__Bacteroidota;c__Bacteroidia;o__Bacteroidales;f__Muribaculaceae;g__CAG-873;s__
ERR3357620_63		1404646	MAGs_public	this study	yes	Mus musculus domesticus	716	59.98	0.77	0	2098	d__Bacteria;p__Bacteroidota;c__Bacteroidia;o__Bacteroidales;f__Muribaculaceae;g__CAG-873;s__CAG-873 sp009775275	d__Bacteria;p__Bacteroidota;c__Bacteroidia;o__Bacteroidales;f__Muribaculaceae;g__CAG-873;s__
ERR3357633_42		1910708	MAGs_public	this study	yes	Mus musculus domesticus	580	77.65	1.54	14.29	4125	d__Bacteria;p__Bacteroidota;c__Bacteroidia;o__Bacteroidales;f__Muribaculaceae;g__CAG-873;s__CAG-873 sp009775275	d__Bacteria;p__Bacteroidota;c__Bacteroidia;o__Bacteroidales;f__Muribaculaceae;g__CAG-873;s__
ERR675539_bin.46		1381915	MAGs_public	this study	yes	Mus musculus domesticus	162	57.69	0.5	0	11521	d__Bacteria;p__Bacteroidota;c__Bacteroidia;o__Bacteroidales;f__Muribaculaceae;g__CAG-873;s__CAG-873 sp009775275	d__Bacteria;p__Bacteroidota;c__Bacteroidia;o__Bacteroidales;f__Muribaculaceae;g__CAG-873;s__
ERR675659_bin.94		1671901	MAGs_public	this study	yes	Mus musculus domesticus	104	69.54	0.16	42.86	31523	d__Bacteria;p__Bacteroidota;c__Bacteroidia;o__Bacteroidales;f__Muribaculaceae;g__CAG-873;s__CAG-873 sp009775275	d__Bacteria;p__Bacteroidota;c__Bacteroidia;o__Bacteroidales;f__Muribaculaceae;g__CAG-873;s__
ERR675670_bin.78		2369127	MAGs_public	this study	yes	Mus musculus domesticus	49	91.51	0.38	0	81177	d__Bacteria;p__Bacteroidota;c__Bacteroidia;o__Bacteroidales;f__Muribaculaceae;g__CAG-873;s__CAG-873 sp009775275	d__Bacteria;p__Bacteroidota;c__Bacteroidia;o__Bacteroidales;f__Muribaculaceae;g__CAG-873;s__
ERR675687_bin.138		1478174	MAGs_public	this study	yes	Mus musculus domesticus	69	54.85	0.38	0	34263	d__Bacteria;p__Bacteroidota;c__Bacteroidia;o__Bacteroidales;f__Muribaculaceae;g__CAG-873;s__CAG-873 sp009775275	d__Bacteria;p__Bacteroidota;c__Bacteroidia;o__Bacteroidales;f__Muribaculaceae;g__CAG-873;s__
SRR6032568_26		2198298	MAGs_public	this study	yes	Mus musculus domesticus	1007	61.03	1.75	0	2391	d__Bacteria;p__Bacteroidota;c__Bacteroidia;o__Bacteroidales;f__Muribaculaceae;g__CAG-873;s__CAG-873 sp009775275	d__Bacteria;p__Bacteroidota;c__Bacteroidia;o__Bacteroidales;f__Muribaculaceae;g__CAG-873;s__
SRR6032572_21		1352924	MAGs_public	this study	yes	Mus musculus domesticus	364	50.44	0.19	0	3850	d__Bacteria;p__Bacteroidota;c__Bacteroidia;o__Bacteroidales;f__Muribaculaceae;g__CAG-873;s__CAG-873 sp009775275	d__Bacteria;p__Bacteroidota;c__Bacteroidia;o__Bacteroidales;f__Muribaculaceae;g__CAG-873;s__
SRR6032573_9		1880398	MAGs_public	this study	yes	Mus musculus domesticus	721	64.51	2.52	10	3093	d__Bacteria;p__Bacteroidota;c__Bacteroidia;o__Bacteroidales;f__Muribaculaceae;g__CAG-873;s__CAG-873 sp009775275	d__Bacteria;p__Bacteroidota;c__Bacteroidia;o__Bacteroidales;f__Muribaculaceae;g__CAG-873;s__
SRR6032574_11		1680278	MAGs_public	this study	yes	Mus musculus domesticus	392	65.87	1.51	50	4616	d__Bacteria;p__Bacteroidota;c__Bacteroidia;o__Bacteroidales;f__Muribaculaceae;g__CAG-873;s__CAG-873 sp009775275	d__Bacteria;p__Bacteroidota;c__Bacteroidia;o__Bacteroidales;f__Muribaculaceae;g__CAG-873;s__
SRR9205129_61		1703657	MAGs_public	this study	yes	Mus musculus domesticus	883	65.27	1.38	16.67	2061	d__Bacteria;p__Bacteroidota;c__Bacteroidia;o__Bacteroidales;f__Muribaculaceae;g__CAG-873;s__CAG-873 sp009775275	d__Bacteria;p__Bacteroidota;c__Bacteroidia;o__Bacteroidales;f__Muribaculaceae;g__CAG-873;s__
ERR3357619_39		1551569	MAGs_public	this study	yes	Mus musculus domesticus	697	70.96	2.12	22.22	2441	d__Bacteria;p__Bacteroidota;c__Bacteroidia;o__Bacteroidales;f__Muribaculaceae;g__CAG-873;s__CAG-873 sp009775535	d__Bacteria;p__Bacteroidota;c__Bacteroidia;o__Bacteroidales;f__Muribaculaceae;g__CAG-873;s__
ERR3357628_78		1334374	MAGs_public	this study	yes	Mus musculus domesticus	638	57.4	2.2	0	2291	d__Bacteria;p__Bacteroidota;c__Bacteroidia;o__Bacteroidales;f__Muribaculaceae;g__CAG-873;s__CAG-873 sp009775535	d__Bacteria;p__Bacteroidota;c__Bacteroidia;o__Bacteroidales;f__Muribaculaceae;g__;s__
ERR3357639_64		1222871	MAGs_public	this study	yes	Mus musculus domesticus	636	58.85	1.7	0	1992	d__Bacteria;p__Bacteroidota;c__Bacteroidia;o__Bacteroidales;f__Muribaculaceae;g__CAG-873;s__CAG-873 sp009775535	d__Bacteria;p__Bacteroidota;c__Bacteroidia;o__Bacteroidales;f__Muribaculaceae;g__;s__
ERR675664_bin.17		1300929	MAGs_public	this study	yes	Mus musculus domesticus	34	63.21	0	0	51914	d__Bacteria;p__Bacteroidota;c__Bacteroidia;o__Bacteroidales;f__Muribaculaceae;g__CAG-873;s__CAG-873 sp009775535	d__Bacteria;p__Bacteroidota;c__Bacteroidia;o__Bacteroidales;f__Muribaculaceae;g__CAG-873;s__
SRR6032569_36		1659390	MAGs_public	this study	yes	Mus musculus domesticus	597	70.28	1.32	0	3345	d__Bacteria;p__Bacteroidota;c__Bacteroidia;o__Bacteroidales;f__Muribaculaceae;g__CAG-873;s__CAG-873 sp009775535	d__Bacteria;p__Bacteroidota;c__Bacteroidia;o__Bacteroidales;f__Muribaculaceae;g__CAG-873;s__
SRR6032574_23		1230352	MAGs_public	this study	yes	Mus musculus domesticus	593	53.93	1.38	0	2168	d__Bacteria;p__Bacteroidota;c__Bacteroidia;o__Bacteroidales;f__Muribaculaceae;g__CAG-873;s__CAG-873 sp009775535	d__Bacteria;p__Bacteroidota;c__Bacteroidia;o__Bacteroidales;f__Muribaculaceae;g__CAG-873;s__
SRR6032587_13		1266492	MAGs_public	this study	yes	Mus musculus domesticus	628	60.32	0.57	0	2153	d__Bacteria;p__Bacteroidota;c__Bacteroidia;o__Bacteroidales;f__Muribaculaceae;g__CAG-873;s__CAG-873 sp009775535	d__Bacteria;p__Bacteroidota;c__Bacteroidia;o__Bacteroidales;f__Muribaculaceae;g__CAG-873;s__
SRR9205145_55		1049351	MAGs_public	this study	yes	Mus musculus domesticus	593	52.25	1.26	0	1842	d__Bacteria;p__Bacteroidota;c__Bacteroidia;o__Bacteroidales;f__Muribaculaceae;g__CAG-873;s__CAG-873 sp009775535	d__Bacteria;p__Bacteroidota;c__Bacteroidia;o__Bacteroidales;f__Muribaculaceae;g__;s__
SRR9205156_54		1743419	MAGs_public	this study	yes	Mus musculus domesticus	654	81.91	3.13	46.15	3070	d__Bacteria;p__Bacteroidota;c__Bacteroidia;o__Bacteroidales;f__Muribaculaceae;g__CAG-873;s__CAG-873 sp009775535	d__Bacteria;p__Bacteroidota;c__Bacteroidia;o__Bacteroidales;f__Muribaculaceae;g__;s__
SRR9205157_73		1578447	MAGs_public	this study	yes	Mus musculus domesticus	732	68.27	1.23	12.5	2315	d__Bacteria;p__Bacteroidota;c__Bacteroidia;o__Bacteroidales;f__Muribaculaceae;g__CAG-873;s__CAG-873 sp009775535	d__Bacteria;p__Bacteroidota;c__Bacteroidia;o__Bacteroidales;f__Muribaculaceae;g__;s__
SRR9205158_67		1543200	MAGs_public	this study	yes	Mus musculus domesticus	772	69.69	3.32	28.57	2195	d__Bacteria;p__Bacteroidota;c__Bacteroidia;o__Bacteroidales;f__Muribaculaceae;g__CAG-873;s__CAG-873 sp009775535	d__Bacteria;p__Bacteroidota;c__Bacteroidia;o__Bacteroidales;f__Muribaculaceae;g__;s__
SRR9205164_75		1648601	MAGs_public	this study	yes	Mus musculus domesticus	827	72.02	4.68	5.56	2052	d__Bacteria;p__Bacteroidota;c__Bacteroidia;o__Bacteroidales;f__Muribaculaceae;g__CAG-873;s__CAG-873 sp009775535	d__Bacteria;p__Bacteroidota;c__Bacteroidia;o__Bacteroidales;f__Muribaculaceae;g__CAG-873;s__
SRR9205165_56		1446074	MAGs_public	this study	yes	Mus musculus domesticus	753	64.9	2.14	0	2006	d__Bacteria;p__Bacteroidota;c__Bacteroidia;o__Bacteroidales;f__Muribaculaceae;g__CAG-873;s__CAG-873 sp009775535	d__Bacteria;p__Bacteroidota;c__Bacteroidia;o__Bacteroidales;f__Muribaculaceae;g__;s__
SRR4254084_21		2046839	MAGs_public	this study	yes	Rattus norvegicus	889	57.88	2.07	11.11	2544	d__Bacteria;p__Bacteroidota;c__Bacteroidia;o__Bacteroidales;f__Muribaculaceae;g__CAG-873;s__CAG-873 sp900550395
SRR6338733_68		1574813	MAGs_public	this study	yes	Rattus norvegicus	804	66.87	3.39	38.46	2110	d__Bacteria;p__Bacteroidota;c__Bacteroidia;o__Bacteroidales;f__Muribaculaceae;g__CAG-873;s__CAG-873 sp900550395
SRR7141524_5		2578340	MAGs_public	this study	yes	Rattus norvegicus	74	92.64	0	0	80424	d__Bacteria;p__Bacteroidota;c__Bacteroidia;o__Bacteroidales;f__Muribaculaceae;g__CAG-873;s__CAG-873 sp900550395
SRR10303784_17		2684419	MAGs_public	this study	yes	Rattus norvegicus	218	96.51	1.16	72.73	17851	d__Bacteria;p__Bacteroidota;c__Bacteroidia;o__Bacteroidales;f__Muribaculaceae;g__CAG-873;s__CAG-873 sp900554715
ERR1654742_10		2587530	MAGs_public	this study	yes	Neotoma albigula	124	96.87	2.35	44.44	44321	d__Bacteria;p__Bacteroidota;c__Bacteroidia;o__Bacteroidales;f__Muribaculaceae;g__Duncaniella;s__
ERR1654742_30		2379118	MAGs_public	this study	yes	Neotoma albigula	110	96.81	3.77	9.09	29607	d__Bacteria;p__Bacteroidota;c__Bacteroidia;o__Bacteroidales;f__Muribaculaceae;g__Duncaniella;s__
ERR1654745_38		1527823	MAGs_public	this study	yes	Neotoma albigula	376	66.43	2.21	10	4311	d__Bacteria;p__Bacteroidota;c__Bacteroidia;o__Bacteroidales;f__Muribaculaceae;g__Duncaniella;s__
ERR1654746_49		2079168	MAGs_public	this study	yes	Neotoma albigula	400	66.38	1.72	0	6057	d__Bacteria;p__Bacteroidota;c__Bacteroidia;o__Bacteroidales;f__Muribaculaceae;g__Duncaniella;s__
ERR1654746_50		2277336	MAGs_public	this study	yes	Neotoma albigula	202	70.8	3.45	50	16174	d__Bacteria;p__Bacteroidota;c__Bacteroidia;o__Bacteroidales;f__Muribaculaceae;g__Duncaniella;s__
ERR1654747_32		2585468	MAGs_public	this study	yes	Neotoma albigula	94	92.77	3.28	28.57	41354	d__Bacteria;p__Bacteroidota;c__Bacteroidia;o__Bacteroidales;f__Muribaculaceae;g__Duncaniella;s__
ERR1654748_30		2744077	MAGs_public	this study	yes	Neotoma albigula	265	91.3	4.65	25	14415	d__Bacteria;p__Bacteroidota;c__Bacteroidia;o__Bacteroidales;f__Muribaculaceae;g__Duncaniella;s__
ERR2167537_9		2798884	MAGs_public	this study	yes	Rattus norvegicus	100	97.87	3.82	28.57	80524	d__Bacteria;p__Bacteroidota;c__Bacteroidia;o__Bacteroidales;f__Muribaculaceae;g__Duncaniella;s__
ERR2167541_4		3611660	MAGs_public	this study	yes	Rattus norvegicus	150	84.59	0.75	0	52766	d__Bacteria;p__Bacteroidota;c__Bacteroidia;o__Bacteroidales;f__Muribaculaceae;g__Duncaniella;s__
ERR2167581_39		2321232	MAGs_public	this study	yes	Rattus norvegicus	864	60.4	0	0	3223	d__Bacteria;p__Bacteroidota;c__Bacteroidia;o__Bacteroidales;f__Muribaculaceae;g__Duncaniella;s__
ERR2167588_11		2436705	MAGs_public	this study	yes	Rattus norvegicus	111	97.54	1.67	0	49698	d__Bacteria;p__Bacteroidota;c__Bacteroidia;o__Bacteroidales;f__Muribaculaceae;g__Duncaniella;s__
ERR2167595_33		2657117	MAGs_public	this study	yes	Rattus norvegicus	672	84.31	0.69	33.33	5288	d__Bacteria;p__Bacteroidota;c__Bacteroidia;o__Bacteroidales;f__Muribaculaceae;g__Duncaniella;s__
ERR2167603_39		2437014	MAGs_public	this study	yes	Rattus norvegicus	184	94.1	0.87	66.67	37049	d__Bacteria;p__Bacteroidota;c__Bacteroidia;o__Bacteroidales;f__Muribaculaceae;g__Duncaniella;s__
ERR675601_bin.15		2863450	MAGs_public	this study	yes	Mus musculus domesticus	33	99.43	0.38	0	265983	d__Bacteria;p__Bacteroidota;c__Bacteroidia;o__Bacteroidales;f__Muribaculaceae;g__Duncaniella;s__
ERR675628_bin.5		1708771	MAGs_public	this study	yes	Mus musculus domesticus	33	55.17	0	0	75134	d__Bacteria;p__Bacteroidota;c__Bacteroidia;o__Bacteroidales;f__Muribaculaceae;g__Duncaniella;s__
ERR675638_bin.50		3614209	MAGs_public	this study	yes	Mus musculus domesticus	43	99.43	0.75	0	146084	d__Bacteria;p__Bacteroidota;c__Bacteroidia;o__Bacteroidales;f__Muribaculaceae;g__Duncaniella;s__
lepida_foregut_546_control_30		2484262	MAGs_public	this study	yes	Neotoma lepida	226	86.8	4.75	16.67	17060	d__Bacteria;p__Bacteroidota;c__Bacteroidia;o__Bacteroidales;f__Muribaculaceae;g__Duncaniella;s__
lepida_foregut_546_control_6		2178469	MAGs_public	this study	yes	Neotoma lepida	79	90.65	0.5	0	43150	d__Bacteria;p__Bacteroidota;c__Bacteroidia;o__Bacteroidales;f__Muribaculaceae;g__Duncaniella;s__
neotoma_albigula_1		1969025	MAGs_public	this study	yes	Neotoma albigula	233	89.72	1.93	45.45	11441	d__Bacteria;p__Bacteroidota;c__Bacteroidia;o__Bacteroidales;f__Muribaculaceae;g__Duncaniella;s__
porcupine_10		2188743	MAGs_public	this study	yes	Erethizon dorsatum	413	77.34	1.89	20	6326	d__Bacteria;p__Bacteroidota;c__Bacteroidia;o__Bacteroidales;f__Muribaculaceae;g__Duncaniella;s__
SC0300_S1_17		1932823	MAGs_newdata	this study	yes	Apodemus agrarius	848	67.65	2.54	22.22	2624	d__Bacteria;p__Bacteroidota;c__Bacteroidia;o__Bacteroidales;f__Muribaculaceae;g__Duncaniella;s__
SC0300_S1_20		1588600	MAGs_newdata	this study	yes	Apodemus agrarius	820	56.61	2.16	14.29	2028	d__Bacteria;p__Bacteroidota;c__Bacteroidia;o__Bacteroidales;f__Muribaculaceae;g__Duncaniella;s__
SC0301_S2_6		2159784	MAGs_newdata	this study	yes	Apodemus agrarius	907	75.71	2.05	44.44	2691	d__Bacteria;p__Bacteroidota;c__Bacteroidia;o__Bacteroidales;f__Muribaculaceae;g__Duncaniella;s__
SC0302_S3_10		1995194	MAGs_newdata	this study	yes	Apodemus agrarius	754	81.39	2.52	16.67	3229	d__Bacteria;p__Bacteroidota;c__Bacteroidia;o__Bacteroidales;f__Muribaculaceae;g__Duncaniella;s__
SC0302_S3_16		1757972	MAGs_newdata	this study	yes	Apodemus agrarius	911	62.13	3.09	20	2035	d__Bacteria;p__Bacteroidota;c__Bacteroidia;o__Bacteroidales;f__Muribaculaceae;g__Duncaniella;s__
SC0305_S6_11		2476924	MAGs_newdata	this study	yes	Apodemus flavicollis	698	89.69	3.16	41.67	4535	d__Bacteria;p__Bacteroidota;c__Bacteroidia;o__Bacteroidales;f__Muribaculaceae;g__Duncaniella;s__
SC0308_comb_1		3048251	MAGs_newdata	this study	yes	Myodes glareolus	68	97.74	0.75	0	84214	d__Bacteria;p__Bacteroidota;c__Bacteroidia;o__Bacteroidales;f__Muribaculaceae;g__Duncaniella;s__
SC0308_comb_2		2875599	MAGs_newdata	this study	yes	Myodes glareolus	131	96.98	0.75	0	32608	d__Bacteria;p__Bacteroidota;c__Bacteroidia;o__Bacteroidales;f__Muribaculaceae;g__Duncaniella;s__
SC0308_comb_6		2451365	MAGs_newdata	this study	yes	Myodes glareolus	387	93	2.54	54.55	8901	d__Bacteria;p__Bacteroidota;c__Bacteroidia;o__Bacteroidales;f__Muribaculaceae;g__Duncaniella;s__
SC0309_S10_13		1672225	MAGs_newdata	this study	yes	Myodes glareolus	863	59.05	2.46	40	2062	d__Bacteria;p__Bacteroidota;c__Bacteroidia;o__Bacteroidales;f__Muribaculaceae;g__Duncaniella;s__
SC0309_S10_22		1559804	MAGs_newdata	this study	yes	Myodes glareolus	814	61.9	1.07	100	2006	d__Bacteria;p__Bacteroidota;c__Bacteroidia;o__Bacteroidales;f__Muribaculaceae;g__Duncaniella;s__
SC0316_S1_3		2469848	MAGs_newdata	this study	yes	Apodemus agrarius	847	81.96	3.41	35.71	3697	d__Bacteria;p__Bacteroidota;c__Bacteroidia;o__Bacteroidales;f__Muribaculaceae;g__Duncaniella;s__
SC0317_S2_11		1681564	MAGs_newdata	this study	yes	Apodemus agrarius	922	57.47	1.19	40	1909	d__Bacteria;p__Bacteroidota;c__Bacteroidia;o__Bacteroidales;f__Muribaculaceae;g__Duncaniella;s__
SC0317_S2_3		2706625	MAGs_newdata	this study	yes	Apodemus agrarius	188	94.83	0.51	0	22934	d__Bacteria;p__Bacteroidota;c__Bacteroidia;o__Bacteroidales;f__Muribaculaceae;g__Duncaniella;s__
SC0318_S3_10		2090886	MAGs_newdata	this study	yes	Apodemus agrarius	956	68.95	3.27	27.78	2484	d__Bacteria;p__Bacteroidota;c__Bacteroidia;o__Bacteroidales;f__Muribaculaceae;g__Duncaniella;s__
SC0318_S3_12		2020148	MAGs_newdata	this study	yes	Apodemus agrarius	842	75.6	4.68	41.18	2710	d__Bacteria;p__Bacteroidota;c__Bacteroidia;o__Bacteroidales;f__Muribaculaceae;g__Duncaniella;s__
SC0318_S3_15		1410710	MAGs_newdata	this study	yes	Apodemus agrarius	812	51.23	2.58	30	1791	d__Bacteria;p__Bacteroidota;c__Bacteroidia;o__Bacteroidales;f__Muribaculaceae;g__Duncaniella;s__
SC0320_S5_7		2658916	MAGs_newdata	this study	yes	Apodemus flavicollis	491	94.52	2.53	50	7610	d__Bacteria;p__Bacteroidota;c__Bacteroidia;o__Bacteroidales;f__Muribaculaceae;g__Duncaniella;s__
SC0325_S10_2		2184829	MAGs_newdata	this study	yes	Myodes glareolus	57	87.92	0.75	50	52172	d__Bacteria;p__Bacteroidota;c__Bacteroidia;o__Bacteroidales;f__Muribaculaceae;g__Duncaniella;s__
SC0325_S10_5		2604168	MAGs_newdata	this study	yes	Myodes glareolus	693	93.1	3.67	62.5	4770	d__Bacteria;p__Bacteroidota;c__Bacteroidia;o__Bacteroidales;f__Muribaculaceae;g__Duncaniella;s__
SC0327_S12_6		1937246	MAGs_newdata	this study	yes	Microtus oeconomus	733	72.76	2.39	14.29	3006	d__Bacteria;p__Bacteroidota;c__Bacteroidia;o__Bacteroidales;f__Muribaculaceae;g__Duncaniella;s__
SC0331_S16_3		1747751	MAGs_newdata	this study	yes	Microtus agrestis	861	64.98	3.85	35.29	2164	d__Bacteria;p__Bacteroidota;c__Bacteroidia;o__Bacteroidales;f__Muribaculaceae;g__Duncaniella;s__
SC0333_S18_2		1982226	MAGs_newdata	this study	yes	Apodemus agrarius	656	79.91	3.04	25	4180	d__Bacteria;p__Bacteroidota;c__Bacteroidia;o__Bacteroidales;f__Muribaculaceae;g__Duncaniella;s__
SC0333_S18_5		1775724	MAGs_newdata	this study	yes	Apodemus agrarius	818	66.11	2.74	33.33	2383	d__Bacteria;p__Bacteroidota;c__Bacteroidia;o__Bacteroidales;f__Muribaculaceae;g__Duncaniella;s__
SC0334_comb_11		2282018	MAGs_newdata	this study	yes	Apodemus agrarius	507	94.75	1.49	37.5	6628	d__Bacteria;p__Bacteroidota;c__Bacteroidia;o__Bacteroidales;f__Muribaculaceae;g__Duncaniella;s__
SC0334_comb_18		2264064	MAGs_newdata	this study	yes	Apodemus agrarius	638	80.89	2.17	11.11	5173	d__Bacteria;p__Bacteroidota;c__Bacteroidia;o__Bacteroidales;f__Muribaculaceae;g__Duncaniella;s__
SC0334_comb_19		2137125	MAGs_newdata	this study	yes	Apodemus agrarius	748	78.6	2.62	41.67	3629	d__Bacteria;p__Bacteroidota;c__Bacteroidia;o__Bacteroidales;f__Muribaculaceae;g__Duncaniella;s__
SC0334_comb_22		2030539	MAGs_newdata	this study	yes	Apodemus agrarius	842	68.38	2.25	22.22	2875	d__Bacteria;p__Bacteroidota;c__Bacteroidia;o__Bacteroidales;f__Muribaculaceae;g__Duncaniella;s__
SC0335_comb_14		2630849	MAGs_newdata	this study	yes	Apodemus agrarius	638	87.29	1.96	42.86	5829	d__Bacteria;p__Bacteroidota;c__Bacteroidia;o__Bacteroidales;f__Muribaculaceae;g__Duncaniella;s__
SC0335_comb_23		1923882	MAGs_newdata	this study	yes	Apodemus agrarius	773	74.58	4.53	27.78	2969	d__Bacteria;p__Bacteroidota;c__Bacteroidia;o__Bacteroidales;f__Muribaculaceae;g__Duncaniella;s__
SC0336_comb_2		1765873	MAGs_newdata	this study	yes	Apodemus flavicollis	947	58.94	3.12	16.67	1922	d__Bacteria;p__Bacteroidota;c__Bacteroidia;o__Bacteroidales;f__Muribaculaceae;g__Duncaniella;s__
SC0337_S4_20		1338617	MAGs_newdata	this study	yes	Apodemus flavicollis	800	50.71	0.85	25	1722	d__Bacteria;p__Bacteroidota;c__Bacteroidia;o__Bacteroidales;f__Muribaculaceae;g__Duncaniella;s__
SC0342_S9_3		2514970	MAGs_newdata	this study	yes	Myodes glareolus	83	84.45	1.66	33.33	52376	d__Bacteria;p__Bacteroidota;c__Bacteroidia;o__Bacteroidales;f__Muribaculaceae;g__Duncaniella;s__
SC0344_S11_1		2137769	MAGs_newdata	this study	yes	Myodes glareolus	918	74.77	3.52	16.67	2743	d__Bacteria;p__Bacteroidota;c__Bacteroidia;o__Bacteroidales;f__Muribaculaceae;g__Duncaniella;s__
SC0351_S18_3		2817644	MAGs_newdata	this study	yes	Apodemus flavicollis	57	93.77	0.75	50	91187	d__Bacteria;p__Bacteroidota;c__Bacteroidia;o__Bacteroidales;f__Muribaculaceae;g__Duncaniella;s__
SC0352_S19_19		1766098	MAGs_newdata	this study	yes	Apodemus flavicollis	860	52.93	3.45	0	2209	d__Bacteria;p__Bacteroidota;c__Bacteroidia;o__Bacteroidales;f__Muribaculaceae;g__Duncaniella;s__
SC0357_S4_2		1948912	MAGs_newdata	this study	yes	Myodes glareolus	987	66.59	1.95	28.57	2094	d__Bacteria;p__Bacteroidota;c__Bacteroidia;o__Bacteroidales;f__Muribaculaceae;g__Duncaniella;s__
SC0363_S10_2		2260568	MAGs_newdata	this study	yes	Microtus arvalis	581	89	2.2	42.86	6077	d__Bacteria;p__Bacteroidota;c__Bacteroidia;o__Bacteroidales;f__Muribaculaceae;g__Duncaniella;s__
SC0363_S10_8		2216273	MAGs_newdata	this study	yes	Microtus arvalis	562	90.79	3.52	50	5347	d__Bacteria;p__Bacteroidota;c__Bacteroidia;o__Bacteroidales;f__Muribaculaceae;g__Duncaniella;s__
SC0364_comb_6		2491294	MAGs_newdata	this study	yes	Microtus arvalis	384	94.59	1.13	40	10212	d__Bacteria;p__Bacteroidota;c__Bacteroidia;o__Bacteroidales;f__Muribaculaceae;g__Duncaniella;s__
SC0365_S12_5		1364490	MAGs_newdata	this study	yes	Microtus arvalis	382	64.43	2.77	35.71	4612	d__Bacteria;p__Bacteroidota;c__Bacteroidia;o__Bacteroidales;f__Muribaculaceae;g__Duncaniella;s__
SC0366_S13_1		2175986	MAGs_newdata	this study	yes	Myodes glareolus	890	76.35	2.21	55.56	2802	d__Bacteria;p__Bacteroidota;c__Bacteroidia;o__Bacteroidales;f__Muribaculaceae;g__Duncaniella;s__
SC0367_S14_21		2011217	MAGs_newdata	this study	yes	Microtus agrestis	767	78.62	2.59	40	3063	d__Bacteria;p__Bacteroidota;c__Bacteroidia;o__Bacteroidales;f__Muribaculaceae;g__Duncaniella;s__
SC0367_S14_22		1579370	MAGs_newdata	this study	yes	Microtus agrestis	808	58.41	2.17	66.67	2052	d__Bacteria;p__Bacteroidota;c__Bacteroidia;o__Bacteroidales;f__Muribaculaceae;g__Duncaniella;s__
SC0367_S14_27		1727115	MAGs_newdata	this study	yes	Microtus agrestis	913	58.98	1.47	12.5	1962	d__Bacteria;p__Bacteroidota;c__Bacteroidia;o__Bacteroidales;f__Muribaculaceae;g__Duncaniella;s__
SC0367_S14_3		2562511	MAGs_newdata	this study	yes	Microtus agrestis	127	96.53	1.13	25	31108	d__Bacteria;p__Bacteroidota;c__Bacteroidia;o__Bacteroidales;f__Muribaculaceae;g__Duncaniella;s__
SC0369_comb_12		2909929	MAGs_newdata	this study	yes	Apodemus agrarius	446	95.64	2.1	50	9317	d__Bacteria;p__Bacteroidota;c__Bacteroidia;o__Bacteroidales;f__Muribaculaceae;g__Duncaniella;s__
SC0369_comb_27		2220365	MAGs_newdata	this study	yes	Apodemus agrarius	717	78.01	3.16	38.46	3768	d__Bacteria;p__Bacteroidota;c__Bacteroidia;o__Bacteroidales;f__Muribaculaceae;g__Duncaniella;s__
SC0369_comb_36		1704036	MAGs_newdata	this study	yes	Apodemus agrarius	822	61.96	1.92	36.36	2331	d__Bacteria;p__Bacteroidota;c__Bacteroidia;o__Bacteroidales;f__Muribaculaceae;g__Duncaniella;s__
SC0370_S17_13		1435536	MAGs_newdata	this study	yes	Apodemus agrarius	784	53.13	1.72	33.33	1901	d__Bacteria;p__Bacteroidota;c__Bacteroidia;o__Bacteroidales;f__Muribaculaceae;g__Duncaniella;s__
SC0372_S2_16		2147737	MAGs_newdata	this study	yes	Apodemus flavicollis	824	79.84	4.93	44.44	3041	d__Bacteria;p__Bacteroidota;c__Bacteroidia;o__Bacteroidales;f__Muribaculaceae;g__Duncaniella;s__
SC0373_S3_13		2549406	MAGs_newdata	this study	yes	Apodemus flavicollis	345	93.13	2.53	50	11146	d__Bacteria;p__Bacteroidota;c__Bacteroidia;o__Bacteroidales;f__Muribaculaceae;g__Duncaniella;s__
SC0373_S3_28		2420091	MAGs_newdata	this study	yes	Apodemus flavicollis	893	80.9	2.91	100	3259	d__Bacteria;p__Bacteroidota;c__Bacteroidia;o__Bacteroidales;f__Muribaculaceae;g__Duncaniella;s__
SC0379_S9_23		2448622	MAGs_newdata	this study	yes	Myodes glareolus	783	86.21	2.74	50	3997	d__Bacteria;p__Bacteroidota;c__Bacteroidia;o__Bacteroidales;f__Muribaculaceae;g__Duncaniella;s__
SC0401_S15_10		2214164	MAGs_newdata	this study	yes	Apodemus flavicollis	845	80.49	3.99	40	3119	d__Bacteria;p__Bacteroidota;c__Bacteroidia;o__Bacteroidales;f__Muribaculaceae;g__Duncaniella;s__
SC0401_S15_13		1968222	MAGs_newdata	this study	yes	Apodemus flavicollis	934	70	2.2	42.86	2331	d__Bacteria;p__Bacteroidota;c__Bacteroidia;o__Bacteroidales;f__Muribaculaceae;g__Duncaniella;s__
SRR6032570_31		2055615	MAGs_public	this study	yes	Mus musculus domesticus	404	78.47	0.94	0	6382	d__Bacteria;p__Bacteroidota;c__Bacteroidia;o__Bacteroidales;f__Muribaculaceae;g__Duncaniella;s__
SRR6032580_10		1976944	MAGs_public	this study	yes	Mus musculus domesticus	738	72.44	1.74	22.22	3186	d__Bacteria;p__Bacteroidota;c__Bacteroidia;o__Bacteroidales;f__Muribaculaceae;g__Duncaniella;s__
SRR6032582_10		2299269	MAGs_public	this study	yes	Mus musculus domesticus	260	95.33	0.72	33.33	12878	d__Bacteria;p__Bacteroidota;c__Bacteroidia;o__Bacteroidales;f__Muribaculaceae;g__Duncaniella;s__
SRR6032598_38		2536219	MAGs_public	this study	yes	Mus musculus domesticus	213	95.71	0.82	25	17905	d__Bacteria;p__Bacteroidota;c__Bacteroidia;o__Bacteroidales;f__Muribaculaceae;g__Duncaniella;s__
SRR6338733_1		3291274	MAGs_public	this study	yes	Rattus norvegicus	134	99.06	0.57	0	39060	d__Bacteria;p__Bacteroidota;c__Bacteroidia;o__Bacteroidales;f__Muribaculaceae;g__Duncaniella;s__
SRR7141524_67		1471506	MAGs_public	this study	yes	Rattus norvegicus	815	51.34	2.29	12.5	1835	d__Bacteria;p__Bacteroidota;c__Bacteroidia;o__Bacteroidales;f__Muribaculaceae;g__Duncaniella;s__
SRR9122728_106		2335816	MAGs_public	this study	yes	Microtus ochrogaster	800	81.98	3.4	30	3503	d__Bacteria;p__Bacteroidota;c__Bacteroidia;o__Bacteroidales;f__Muribaculaceae;g__Duncaniella;s__
SRR9122728_5		2368024	MAGs_public	this study	yes	Microtus ochrogaster	93	92.26	0.31	50	35274	d__Bacteria;p__Bacteroidota;c__Bacteroidia;o__Bacteroidales;f__Muribaculaceae;g__Duncaniella;s__
SRR9122728_95		2104108	MAGs_public	this study	yes	Microtus ochrogaster	641	71.38	0	0	3955	d__Bacteria;p__Bacteroidota;c__Bacteroidia;o__Bacteroidales;f__Muribaculaceae;g__Duncaniella;s__
SRR9130027_69		1617306	MAGs_public	this study	yes	Microtus ochrogaster	793	64.04	2.82	7.14	2147	d__Bacteria;p__Bacteroidota;c__Bacteroidia;o__Bacteroidales;f__Muribaculaceae;g__Duncaniella;s__
SRR9130028_61		1901471	MAGs_public	this study	yes	Microtus ochrogaster	412	77.11	1.13	0	5146	d__Bacteria;p__Bacteroidota;c__Bacteroidia;o__Bacteroidales;f__Muribaculaceae;g__Duncaniella;s__
SRR9130028_93		1397367	MAGs_public	this study	yes	Microtus ochrogaster	376	59.56	1.13	0	3857	d__Bacteria;p__Bacteroidota;c__Bacteroidia;o__Bacteroidales;f__Muribaculaceae;g__Duncaniella;s__
SRR9130108_119		1942188	MAGs_public	this study	yes	Microtus ochrogaster	617	80.6	3.54	15.38	3619	d__Bacteria;p__Bacteroidota;c__Bacteroidia;o__Bacteroidales;f__Muribaculaceae;g__Duncaniella;s__
SRR9130365_126		1996281	MAGs_public	this study	yes	Microtus ochrogaster	311	80.46	1.34	66.67	7684	d__Bacteria;p__Bacteroidota;c__Bacteroidia;o__Bacteroidales;f__Muribaculaceae;g__Duncaniella;s__
SRR9130365_55		2516744	MAGs_public	this study	yes	Microtus ochrogaster	56	94.2	0.57	0	69060	d__Bacteria;p__Bacteroidota;c__Bacteroidia;o__Bacteroidales;f__Muribaculaceae;g__Duncaniella;s__
SRR9335148_213		2414414	MAGs_public	this study	yes	Microtus ochrogaster	211	90.16	1.7	20	16963	d__Bacteria;p__Bacteroidota;c__Bacteroidia;o__Bacteroidales;f__Muribaculaceae;g__Duncaniella;s__
SRR9335148_214		2230062	MAGs_public	this study	yes	Microtus ochrogaster	281	83.95	1.77	33.33	10935	d__Bacteria;p__Bacteroidota;c__Bacteroidia;o__Bacteroidales;f__Muribaculaceae;g__Duncaniella;s__
SRR9335148_236		1943912	MAGs_public	this study	yes	Microtus ochrogaster	391	74.38	0.97	33.33	5716	d__Bacteria;p__Bacteroidota;c__Bacteroidia;o__Bacteroidales;f__Muribaculaceae;g__Duncaniella;s__
SRR9335148_244		2311030	MAGs_public	this study	yes	Microtus ochrogaster	260	89.95	3.81	72.41	10324	d__Bacteria;p__Bacteroidota;c__Bacteroidia;o__Bacteroidales;f__Muribaculaceae;g__Duncaniella;s__
SRR9335148_49		2445952	MAGs_public	this study	yes	Microtus ochrogaster	164	86.25	2.08	42.86	23020	d__Bacteria;p__Bacteroidota;c__Bacteroidia;o__Bacteroidales;f__Muribaculaceae;g__Duncaniella;s__
SRR9335148_50		2721118	MAGs_public	this study	yes	Microtus ochrogaster	62	98.68	0.75	0	69353	d__Bacteria;p__Bacteroidota;c__Bacteroidia;o__Bacteroidales;f__Muribaculaceae;g__Duncaniella;s__
SRR9335148_65		2382886	MAGs_public	this study	yes	Microtus ochrogaster	65	97.79	0.5	0	65837	d__Bacteria;p__Bacteroidota;c__Bacteroidia;o__Bacteroidales;f__Muribaculaceae;g__Duncaniella;s__
SRR9335148_85		2039222	MAGs_public	this study	yes	Microtus ochrogaster	79	87.17	0.38	0	44883	d__Bacteria;p__Bacteroidota;c__Bacteroidia;o__Bacteroidales;f__Muribaculaceae;g__Duncaniella;s__
ERR3357636_2		2832832	MAGs_public	this study	yes	Mus musculus domesticus	47	99.06	0.75	0	116024	d__Bacteria;p__Bacteroidota;c__Bacteroidia;o__Bacteroidales;f__Muribaculaceae;g__Duncaniella;s__Duncaniella dubosii	d__Bacteria;p__Bacteroidota;c__Bacteroidia;o__Bacteroidales;f__Muribaculaceae;g__Duncaniella;s__Duncaniella sp001689425
SC0303_S4_7		1692003	MAGs_newdata	this study	yes	Apodemus flavicollis	963	56.92	2.15	71.43	1789	d__Bacteria;p__Bacteroidota;c__Bacteroidia;o__Bacteroidales;f__Muribaculaceae;g__Duncaniella;s__Duncaniella dubosii	d__Bacteria;p__Bacteroidota;c__Bacteroidia;o__Bacteroidales;f__Muribaculaceae;g__Duncaniella;s__Duncaniella sp001689425
ERR3357617_28		1950331	MAGs_public	this study	yes	Mus musculus domesticus	764	76.24	3.64	0	2880	d__Bacteria;p__Bacteroidota;c__Bacteroidia;o__Bacteroidales;f__Muribaculaceae;g__Duncaniella;s__Duncaniella freteri	d__Bacteria;p__Bacteroidota;c__Bacteroidia;o__Bacteroidales;f__Muribaculaceae;g__Duncaniella;s__Duncaniella sp002492665
ERR675652_bin.75		2513552	MAGs_public	this study	yes	Mus musculus domesticus	56	99.06	0.75	0	72297	d__Bacteria;p__Bacteroidota;c__Bacteroidia;o__Bacteroidales;f__Muribaculaceae;g__Duncaniella;s__Duncaniella freteri	d__Bacteria;p__Bacteroidota;c__Bacteroidia;o__Bacteroidales;f__Muribaculaceae;g__Duncaniella;s__Duncaniella sp002492665
SC0415_S9_5		2237583	MAGs_newdata	this study	yes	Mus musculus domesticus	548	90.09	1.42	12.5	5989	d__Bacteria;p__Bacteroidota;c__Bacteroidia;o__Bacteroidales;f__Muribaculaceae;g__Duncaniella;s__Duncaniella freteri	d__Bacteria;p__Bacteroidota;c__Bacteroidia;o__Bacteroidales;f__Muribaculaceae;g__Duncaniella;s__Duncaniella sp002492665
SRR6032585_21		1702909	MAGs_public	this study	yes	Mus musculus domesticus	770	52.4	1.33	0	2337	d__Bacteria;p__Bacteroidota;c__Bacteroidia;o__Bacteroidales;f__Muribaculaceae;g__Duncaniella;s__Duncaniella freteri	d__Bacteria;p__Bacteroidota;c__Bacteroidia;o__Bacteroidales;f__Muribaculaceae;g__Duncaniella;s__Duncaniella sp002492665
SRR9205127_58		2450530	MAGs_public	this study	yes	Mus musculus domesticus	937	78.81	1.79	20	3106	d__Bacteria;p__Bacteroidota;c__Bacteroidia;o__Bacteroidales;f__Muribaculaceae;g__Duncaniella;s__Duncaniella freteri	d__Bacteria;p__Bacteroidota;c__Bacteroidia;o__Bacteroidales;f__Muribaculaceae;g__Duncaniella;s__Duncaniella sp002492665
SRR9205129_53		2421173	MAGs_public	this study	yes	Mus musculus domesticus	906	81.64	2.79	16.67	3196	d__Bacteria;p__Bacteroidota;c__Bacteroidia;o__Bacteroidales;f__Muribaculaceae;g__Duncaniella;s__Duncaniella freteri	d__Bacteria;p__Bacteroidota;c__Bacteroidia;o__Bacteroidales;f__Muribaculaceae;g__Duncaniella;s__Duncaniella sp002492665
SRR9205133_65		1898743	MAGs_public	this study	yes	Mus musculus domesticus	991	68.17	1.44	8.33	1999	d__Bacteria;p__Bacteroidota;c__Bacteroidia;o__Bacteroidales;f__Muribaculaceae;g__Duncaniella;s__Duncaniella freteri	d__Bacteria;p__Bacteroidota;c__Bacteroidia;o__Bacteroidales;f__Muribaculaceae;g__Duncaniella;s__Duncaniella sp002492665
SRR9205157_61		2685679	MAGs_public	this study	yes	Mus musculus domesticus	919	86.28	2.71	12.5	3459	d__Bacteria;p__Bacteroidota;c__Bacteroidia;o__Bacteroidales;f__Muribaculaceae;g__Duncaniella;s__Duncaniella freteri	d__Bacteria;p__Bacteroidota;c__Bacteroidia;o__Bacteroidales;f__Muribaculaceae;g__Duncaniella;s__Duncaniella sp002492665
SC0320_S5_21		1826004	MAGs_newdata	this study	yes	Apodemus flavicollis	999	68.9	2.4	42.86	1890	d__Bacteria;p__Bacteroidota;c__Bacteroidia;o__Bacteroidales;f__Muribaculaceae;g__Duncaniella;s__Duncaniella sp001689575
SRR10303785_19		2868829	MAGs_public	this study	yes	Rattus norvegicus	38	94.53	0.85	20	140550	d__Bacteria;p__Bacteroidota;c__Bacteroidia;o__Bacteroidales;f__Muribaculaceae;g__Duncaniella;s__Duncaniella sp001701225
SRR9205142_46		1601280	MAGs_public	this study	yes	Mus musculus domesticus	903	55.21	0.83	16.67	1860	d__Bacteria;p__Bacteroidota;c__Bacteroidia;o__Bacteroidales;f__Muribaculaceae;g__Duncaniella;s__Duncaniella sp002494015
SRR9205143_58		1567123	MAGs_public	this study	yes	Mus musculus domesticus	849	53.79	1.33	20	1935	d__Bacteria;p__Bacteroidota;c__Bacteroidia;o__Bacteroidales;f__Muribaculaceae;g__Duncaniella;s__Duncaniella sp002494015
ERR2167583_32		2263322	MAGs_public	this study	yes	Rattus norvegicus	142	89.26	1.88	16.67	25015	d__Bacteria;p__Bacteroidota;c__Bacteroidia;o__Bacteroidales;f__Muribaculaceae;g__Duncaniella;s__Duncaniella sp900544535
ERR2167587_33		2210098	MAGs_public	this study	yes	Rattus norvegicus	64	94.23	0.31	0	97321	d__Bacteria;p__Bacteroidota;c__Bacteroidia;o__Bacteroidales;f__Muribaculaceae;g__Duncaniella;s__Duncaniella sp900544535
ERR2167589_3		2579875	MAGs_public	this study	yes	Rattus norvegicus	47	89.81	0.38	0	103751	d__Bacteria;p__Bacteroidota;c__Bacteroidia;o__Bacteroidales;f__Muribaculaceae;g__Duncaniella;s__Duncaniella sp900544535
SRR10303785_55		2361219	MAGs_public	this study	yes	Rattus norvegicus	184	88.08	1.33	80	17800	d__Bacteria;p__Bacteroidota;c__Bacteroidia;o__Bacteroidales;f__Muribaculaceae;g__Duncaniella;s__Duncaniella sp900544535
lepida_foregut_548_control_4		2122982	MAGs_public	this study	yes	Neotoma lepida	105	82.93	2.15	10	33308	d__Bacteria;p__Bacteroidota;c__Bacteroidia;o__Bacteroidales;f__Muribaculaceae;g__HGM05190;s__	d__Bacteria;p__Bacteroidota;c__Bacteroidia;o__Bacteroidales;f__Muribaculaceae;g__CAG-1031;s__
SRR9129758_26		1871717	MAGs_public	this study	yes	Microtus ochrogaster	713	74.07	1.47	0	2964	d__Bacteria;p__Bacteroidota;c__Bacteroidia;o__Bacteroidales;f__Muribaculaceae;g__HGM05190;s__	d__Bacteria;p__Bacteroidota;c__Bacteroidia;o__Bacteroidales;f__Muribaculaceae;g__CAG-1031;s__
SRR9130099_28		2585305	MAGs_public	this study	yes	Microtus ochrogaster	321	93.92	0.77	40	12512	d__Bacteria;p__Bacteroidota;c__Bacteroidia;o__Bacteroidales;f__Muribaculaceae;g__HGM05190;s__	d__Bacteria;p__Bacteroidota;c__Bacteroidia;o__Bacteroidales;f__Muribaculaceae;g__;s__
SRR9335148_220		2230472	MAGs_public	this study	yes	Microtus ochrogaster	767	80.86	1.7	22.22	3408	d__Bacteria;p__Bacteroidota;c__Bacteroidia;o__Bacteroidales;f__Muribaculaceae;g__HGM05190;s__	d__Bacteria;p__Bacteroidota;c__Bacteroidia;o__Bacteroidales;f__Muribaculaceae;g__;s__
SRR9335148_82		2464149	MAGs_public	this study	yes	Microtus ochrogaster	75	96.77	0.75	0	47428	d__Bacteria;p__Bacteroidota;c__Bacteroidia;o__Bacteroidales;f__Muribaculaceae;g__HGM05190;s__	d__Bacteria;p__Bacteroidota;c__Bacteroidia;o__Bacteroidales;f__Muribaculaceae;g__CAG-1031;s__
ERR2167595_27		2147187	MAGs_public	this study	yes	Rattus norvegicus	91	96.34	0.5	0	37213	d__Bacteria;p__Bacteroidota;c__Bacteroidia;o__Bacteroidales;f__Muribaculaceae;g__M3;s__
ERR1654742_31		2239586	MAGs_public	this study	yes	Neotoma albigula	72	89.47	2.29	46.15	70030	d__Bacteria;p__Bacteroidota;c__Bacteroidia;o__Bacteroidales;f__Muribaculaceae;g__Muribaculum;s__
ERR1654742_32		2598761	MAGs_public	this study	yes	Neotoma albigula	86	91.87	2.36	0	57548	d__Bacteria;p__Bacteroidota;c__Bacteroidia;o__Bacteroidales;f__Muribaculaceae;g__Muribaculum;s__
ERR1654743_52		2827827	MAGs_public	this study	yes	Neotoma albigula	83	87.46	2.91	6.67	67461	d__Bacteria;p__Bacteroidota;c__Bacteroidia;o__Bacteroidales;f__Muribaculaceae;g__Muribaculum;s__
ERR1654743_94		1585594	MAGs_public	this study	yes	Neotoma albigula	131	74.33	0.75	0	16909	d__Bacteria;p__Bacteroidota;c__Bacteroidia;o__Bacteroidales;f__Muribaculaceae;g__Muribaculum;s__
ERR1654744_65		1764676	MAGs_public	this study	yes	Neotoma albigula	439	60.72	3.45	50	4508	d__Bacteria;p__Bacteroidota;c__Bacteroidia;o__Bacteroidales;f__Muribaculaceae;g__Muribaculum;s__
ERR1654746_53		1597951	MAGs_public	this study	yes	Neotoma albigula	344	69.6	0.7	25	5069	d__Bacteria;p__Bacteroidota;c__Bacteroidia;o__Bacteroidales;f__Muribaculaceae;g__Muribaculum;s__
ERR1654748_38		2007722	MAGs_public	this study	yes	Neotoma albigula	72	93.52	0.94	0	43229	d__Bacteria;p__Bacteroidota;c__Bacteroidia;o__Bacteroidales;f__Muribaculaceae;g__Muribaculum;s__
ERR1654748_41		2442962	MAGs_public	this study	yes	Neotoma albigula	157	89.49	0.95	83.33	26034	d__Bacteria;p__Bacteroidota;c__Bacteroidia;o__Bacteroidales;f__Muribaculaceae;g__Muribaculum;s__
ERR2167538_9		2789827	MAGs_public	this study	yes	Rattus norvegicus	156	97.97	0.38	0	29513	d__Bacteria;p__Bacteroidota;c__Bacteroidia;o__Bacteroidales;f__Muribaculaceae;g__Muribaculum;s__
ERR2167558_37		2503015	MAGs_public	this study	yes	Rattus norvegicus	373	73.29	1.67	0	9430	d__Bacteria;p__Bacteroidota;c__Bacteroidia;o__Bacteroidales;f__Muribaculaceae;g__Muribaculum;s__
ERR2167582_27		2558742	MAGs_public	this study	yes	Rattus norvegicus	316	80.66	1.24	0	4385	d__Bacteria;p__Bacteroidota;c__Bacteroidia;o__Bacteroidales;f__Muribaculaceae;g__Muribaculum;s__
ERR2167605_37		2085090	MAGs_public	this study	yes	Rattus norvegicus	888	67.06	1.04	25	2664	d__Bacteria;p__Bacteroidota;c__Bacteroidia;o__Bacteroidales;f__Muribaculaceae;g__Muribaculum;s__
ERR2167612_5		4346910	MAGs_public	this study	yes	Rattus norvegicus	176	95.06	0.67	0	16541	d__Bacteria;p__Bacteroidota;c__Bacteroidia;o__Bacteroidales;f__Muribaculaceae;g__Muribaculum;s__
ERR2167620_13		2361254	MAGs_public	this study	yes	Rattus norvegicus	336	88.36	1.18	0	6592	d__Bacteria;p__Bacteroidota;c__Bacteroidia;o__Bacteroidales;f__Muribaculaceae;g__Muribaculum;s__
lepida_foregut_546_control_9		1864508	MAGs_public	this study	yes	Neotoma lepida	76	87.65	2.39	25	37439	d__Bacteria;p__Bacteroidota;c__Bacteroidia;o__Bacteroidales;f__Muribaculaceae;g__Muribaculum;s__
SC0300_S1_1		2895787	MAGs_newdata	this study	yes	Apodemus agrarius	64	99.41	0.13	0	79280	d__Bacteria;p__Bacteroidota;c__Bacteroidia;o__Bacteroidales;f__Muribaculaceae;g__Muribaculum;s__
SC0318_S3_13		1811345	MAGs_newdata	this study	yes	Apodemus agrarius	863	63.88	1.14	0	2359	d__Bacteria;p__Bacteroidota;c__Bacteroidia;o__Bacteroidales;f__Muribaculaceae;g__Muribaculum;s__
SC0335_comb_6		2714873	MAGs_newdata	this study	yes	Apodemus agrarius	277	95.47	0.39	50	15821	d__Bacteria;p__Bacteroidota;c__Bacteroidia;o__Bacteroidales;f__Muribaculaceae;g__Muribaculum;s__
SC0369_comb_28		2107010	MAGs_newdata	this study	yes	Apodemus agrarius	867	76.07	3.77	52.63	2761	d__Bacteria;p__Bacteroidota;c__Bacteroidia;o__Bacteroidales;f__Muribaculaceae;g__Muribaculum;s__
SC0382_S12_16		1733819	MAGs_newdata	this study	yes	Microtus oeconomus	642	68.59	2.59	50	3197	d__Bacteria;p__Bacteroidota;c__Bacteroidia;o__Bacteroidales;f__Muribaculaceae;g__Muribaculum;s__
SRR10303785_67		1886438	MAGs_public	this study	yes	Rattus norvegicus	329	55.17	0	0	6282	d__Bacteria;p__Bacteroidota;c__Bacteroidia;o__Bacteroidales;f__Muribaculaceae;g__Muribaculum;s__
SRR7141525_45		2709900	MAGs_public	this study	yes	Rattus norvegicus	217	96.2	1.11	80	16938	d__Bacteria;p__Bacteroidota;c__Bacteroidia;o__Bacteroidales;f__Muribaculaceae;g__Muribaculum;s__
SRR9130099_109		1865746	MAGs_public	this study	yes	Microtus ochrogaster	414	68.5	1.23	28.57	4933	d__Bacteria;p__Bacteroidota;c__Bacteroidia;o__Bacteroidales;f__Muribaculaceae;g__Muribaculum;s__
SRR9130108_108		2135559	MAGs_public	this study	yes	Microtus ochrogaster	408	76.72	1.89	10	5969	d__Bacteria;p__Bacteroidota;c__Bacteroidia;o__Bacteroidales;f__Muribaculaceae;g__Muribaculum;s__
SRR9335148_167		2471454	MAGs_public	this study	yes	Microtus ochrogaster	108	93	0.38	0	45286	d__Bacteria;p__Bacteroidota;c__Bacteroidia;o__Bacteroidales;f__Muribaculaceae;g__Muribaculum;s__
SRR9335148_185		2214477	MAGs_public	this study	yes	Microtus ochrogaster	188	95.45	1.13	0	17548	d__Bacteria;p__Bacteroidota;c__Bacteroidia;o__Bacteroidales;f__Muribaculaceae;g__Muribaculum;s__
SRR9335148_73		2485895	MAGs_public	this study	yes	Microtus ochrogaster	213	96.23	0.75	50	18221	d__Bacteria;p__Bacteroidota;c__Bacteroidia;o__Bacteroidales;f__Muribaculaceae;g__Muribaculum;s__
SC0321_S6_9		1633652	MAGs_newdata	this study	yes	Apodemus flavicollis	874	54.69	2.64	12.5	1977	d__Bacteria;p__Bacteroidota;c__Bacteroidia;o__Bacteroidales;f__Muribaculaceae;g__Muribaculum;s__Muribaculum intestinale
SC0305_S6_3		2919501	MAGs_newdata	this study	yes	Apodemus flavicollis	87	99.31	0	0	62013	d__Bacteria;p__Bacteroidota;c__Bacteroidia;o__Bacteroidales;f__Muribaculaceae;g__Muribaculum;s__Muribaculum sp001701195
ERR3357628_64		1939324	MAGs_public	this study	yes	Mus musculus domesticus	600	84.68	1.64	0	3808	d__Bacteria;p__Bacteroidota;c__Bacteroidia;o__Bacteroidales;f__Muribaculaceae;g__Muribaculum;s__Muribaculum sp002473395
ERR675640_bin.46		2841806	MAGs_public	this study	yes	Mus musculus domesticus	47	99.43	0	0	112569	d__Bacteria;p__Bacteroidota;c__Bacteroidia;o__Bacteroidales;f__Muribaculaceae;g__Muribaculum;s__Muribaculum sp002492595
SRR9130108_11		2627349	MAGs_public	this study	yes	Microtus ochrogaster	102	98.11	0.38	0	40549	d__Bacteria;p__Bacteroidota;c__Bacteroidia;o__Bacteroidales;f__Muribaculaceae;g__Muribaculum;s__Muribaculum sp009177195	d__Bacteria;p__Bacteroidota;c__Bacteroidia;o__Bacteroidales;f__Muribaculaceae;g__Muribaculum;s__
ERR1654742_23		2029063	MAGs_public	this study	yes	Neotoma albigula	298	76.52	1.72	100	8426	d__Bacteria;p__Bacteroidota;c__Bacteroidia;o__Bacteroidales;f__Muribaculaceae;g__Paramuribaculum;s__
ERR1654742_40		1951103	MAGs_public	this study	yes	Neotoma albigula	189	88.14	3.11	16.67	17533	d__Bacteria;p__Bacteroidota;c__Bacteroidia;o__Bacteroidales;f__Muribaculaceae;g__Paramuribaculum;s__
ERR1654742_57		1649929	MAGs_public	this study	yes	Neotoma albigula	209	68.93	1.72	0	10665	d__Bacteria;p__Bacteroidota;c__Bacteroidia;o__Bacteroidales;f__Muribaculaceae;g__Paramuribaculum;s__
ERR1654743_72		2087311	MAGs_public	this study	yes	Neotoma albigula	124	81.96	3.23	27.27	25635	d__Bacteria;p__Bacteroidota;c__Bacteroidia;o__Bacteroidales;f__Muribaculaceae;g__Paramuribaculum;s__
ERR1654743_76		1996164	MAGs_public	this study	yes	Neotoma albigula	246	73.76	3.45	100	11092	d__Bacteria;p__Bacteroidota;c__Bacteroidia;o__Bacteroidales;f__Muribaculaceae;g__Paramuribaculum;s__
ERR1654744_51		1840191	MAGs_public	this study	yes	Neotoma albigula	72	75.93	3.4	0	54289	d__Bacteria;p__Bacteroidota;c__Bacteroidia;o__Bacteroidales;f__Muribaculaceae;g__Paramuribaculum;s__
ERR1654744_80		2233675	MAGs_public	this study	yes	Neotoma albigula	401	52.59	2.59	0	6653	d__Bacteria;p__Bacteroidota;c__Bacteroidia;o__Bacteroidales;f__Muribaculaceae;g__Paramuribaculum;s__	d__Bacteria;p__Bacteroidota;c__Bacteroidia;o__Bacteroidales;f__Muribaculaceae;g__Amulumruptor;s__
ERR1654747_17		2274521	MAGs_public	this study	yes	Neotoma albigula	78	95.23	4.86	17.65	48408	d__Bacteria;p__Bacteroidota;c__Bacteroidia;o__Bacteroidales;f__Muribaculaceae;g__Paramuribaculum;s__
ERR1654747_19		2128263	MAGs_public	this study	yes	Neotoma albigula	111	92.78	2.26	12.5	33249	d__Bacteria;p__Bacteroidota;c__Bacteroidia;o__Bacteroidales;f__Muribaculaceae;g__Paramuribaculum;s__
ERR1654747_85		1660020	MAGs_public	this study	yes	Neotoma albigula	341	73.69	1.51	50	5362	d__Bacteria;p__Bacteroidota;c__Bacteroidia;o__Bacteroidales;f__Muribaculaceae;g__Paramuribaculum;s__
ERR1654748_49		2332539	MAGs_public	this study	yes	Neotoma albigula	317	82.38	4.34	11.76	8992	d__Bacteria;p__Bacteroidota;c__Bacteroidia;o__Bacteroidales;f__Muribaculaceae;g__Paramuribaculum;s__	d__Bacteria;p__Bacteroidota;c__Bacteroidia;o__Bacteroidales;f__Muribaculaceae;g__Amulumruptor;s__
ERR2167529_20		1671738	MAGs_public	this study	yes	Rattus norvegicus	249	88.96	3.08	20	17460	d__Bacteria;p__Bacteroidota;c__Bacteroidia;o__Bacteroidales;f__Muribaculaceae;g__Paramuribaculum;s__
ERR2167540_26		1548439	MAGs_public	this study	yes	Rattus norvegicus	666	53.7	0.28	0	2527	d__Bacteria;p__Bacteroidota;c__Bacteroidia;o__Bacteroidales;f__Muribaculaceae;g__Paramuribaculum;s__
ERR2167557_37		1622197	MAGs_public	this study	yes	Rattus norvegicus	635	56.43	1.65	28.57	3027	d__Bacteria;p__Bacteroidota;c__Bacteroidia;o__Bacteroidales;f__Muribaculaceae;g__Paramuribaculum;s__
ERR2167561_19		2135652	MAGs_public	this study	yes	Rattus norvegicus	480	84.71	2.11	20	6136	d__Bacteria;p__Bacteroidota;c__Bacteroidia;o__Bacteroidales;f__Muribaculaceae;g__Paramuribaculum;s__
ERR2167562_29		1840982	MAGs_public	this study	yes	Rattus norvegicus	228	64.36	0	0	7656	d__Bacteria;p__Bacteroidota;c__Bacteroidia;o__Bacteroidales;f__Muribaculaceae;g__Paramuribaculum;s__
ERR2167569_24		1975985	MAGs_public	this study	yes	Rattus norvegicus	606	76.93	0.95	0	4081	d__Bacteria;p__Bacteroidota;c__Bacteroidia;o__Bacteroidales;f__Muribaculaceae;g__Paramuribaculum;s__
ERR2167581_32		2311165	MAGs_public	this study	yes	Rattus norvegicus	105	93.93	4.4	14.29	51534	d__Bacteria;p__Bacteroidota;c__Bacteroidia;o__Bacteroidales;f__Muribaculaceae;g__Paramuribaculum;s__
ERR2167597_14		1990288	MAGs_public	this study	yes	Rattus norvegicus	119	90.5	0.01	100	31188	d__Bacteria;p__Bacteroidota;c__Bacteroidia;o__Bacteroidales;f__Muribaculaceae;g__Paramuribaculum;s__
ERR2167607_3		2266822	MAGs_public	this study	yes	Rattus norvegicus	257	96.51	0.38	100	32060	d__Bacteria;p__Bacteroidota;c__Bacteroidia;o__Bacteroidales;f__Muribaculaceae;g__Paramuribaculum;s__
ERR2167620_28		1488653	MAGs_public	this study	yes	Rattus norvegicus	667	55.48	1.97	12.5	2518	d__Bacteria;p__Bacteroidota;c__Bacteroidia;o__Bacteroidales;f__Muribaculaceae;g__Paramuribaculum;s__
ERR675512_bin.18		1857984	MAGs_public	this study	yes	Mus musculus domesticus	203	59.64	0	0	11943	d__Bacteria;p__Bacteroidota;c__Bacteroidia;o__Bacteroidales;f__Muribaculaceae;g__Paramuribaculum;s__
ERR675629_bin.4		2544512	MAGs_public	this study	yes	Mus musculus domesticus	19	99.31	0.38	0	293482	d__Bacteria;p__Bacteroidota;c__Bacteroidia;o__Bacteroidales;f__Muribaculaceae;g__Paramuribaculum;s__
ERR675638_bin.46		2480708	MAGs_public	this study	yes	Mus musculus domesticus	17	99.43	0.38	0	252328	d__Bacteria;p__Bacteroidota;c__Bacteroidia;o__Bacteroidales;f__Muribaculaceae;g__Paramuribaculum;s__
lepida_foregut_546_control_1		2392934	MAGs_public	this study	yes	Neotoma lepida	75	96.23	0.94	0	47575	d__Bacteria;p__Bacteroidota;c__Bacteroidia;o__Bacteroidales;f__Muribaculaceae;g__Paramuribaculum;s__	d__Bacteria;p__Bacteroidota;c__Bacteroidia;o__Bacteroidales;f__Muribaculaceae;g__CAG-1031;s__
lepida_foregut_546_control_10		1938671	MAGs_public	this study	yes	Neotoma lepida	55	87.74	1.19	40	68255	d__Bacteria;p__Bacteroidota;c__Bacteroidia;o__Bacteroidales;f__Muribaculaceae;g__Paramuribaculum;s__
lepida_foregut_546_control_16		2114538	MAGs_public	this study	yes	Neotoma lepida	211	83.06	3.4	36.36	13235	d__Bacteria;p__Bacteroidota;c__Bacteroidia;o__Bacteroidales;f__Muribaculaceae;g__Paramuribaculum;s__
lepida_foregut_548_control_14		2151694	MAGs_public	this study	yes	Neotoma lepida	232	90.7	4.65	18.75	13027	d__Bacteria;p__Bacteroidota;c__Bacteroidia;o__Bacteroidales;f__Muribaculaceae;g__Paramuribaculum;s__
SC0302_S3_18		1445084	MAGs_newdata	this study	yes	Apodemus agrarius	817	55.86	1.14	20	1825	d__Bacteria;p__Bacteroidota;c__Bacteroidia;o__Bacteroidales;f__Muribaculaceae;g__Paramuribaculum;s__
SC0305_S6_21		1826776	MAGs_newdata	this study	yes	Apodemus flavicollis	783	74.54	1.86	25	2635	d__Bacteria;p__Bacteroidota;c__Bacteroidia;o__Bacteroidales;f__Muribaculaceae;g__Paramuribaculum;s__
SC0308_comb_8		2091186	MAGs_newdata	this study	yes	Myodes glareolus	728	88.93	3.63	61.11	3583	d__Bacteria;p__Bacteroidota;c__Bacteroidia;o__Bacteroidales;f__Muribaculaceae;g__Paramuribaculum;s__
SC0309_S10_10		2071265	MAGs_newdata	this study	yes	Myodes glareolus	440	93.18	3.04	58.33	6240	d__Bacteria;p__Bacteroidota;c__Bacteroidia;o__Bacteroidales;f__Muribaculaceae;g__Paramuribaculum;s__
SC0309_S10_23		1439111	MAGs_newdata	this study	yes	Myodes glareolus	740	57.22	2.35	18.18	2061	d__Bacteria;p__Bacteroidota;c__Bacteroidia;o__Bacteroidales;f__Muribaculaceae;g__Paramuribaculum;s__
SC0317_S2_7		1882818	MAGs_newdata	this study	yes	Apodemus agrarius	652	80.22	2.52	27.27	3651	d__Bacteria;p__Bacteroidota;c__Bacteroidia;o__Bacteroidales;f__Muribaculaceae;g__Paramuribaculum;s__
SC0324_S9_4		1718641	MAGs_newdata	this study	yes	Microtus arvalis	710	79.86	1.54	57.14	2752	d__Bacteria;p__Bacteroidota;c__Bacteroidia;o__Bacteroidales;f__Muribaculaceae;g__Paramuribaculum;s__
SC0325_S10_3		2192672	MAGs_newdata	this study	yes	Myodes glareolus	408	95.38	4.1	53.85	7794	d__Bacteria;p__Bacteroidota;c__Bacteroidia;o__Bacteroidales;f__Muribaculaceae;g__Paramuribaculum;s__
SC0326_S11_1		2555542	MAGs_newdata	this study	yes	Myodes glareolus	96	93.4	0	0	55742	d__Bacteria;p__Bacteroidota;c__Bacteroidia;o__Bacteroidales;f__Muribaculaceae;g__Paramuribaculum;s__
SC0326_S11_9		1730615	MAGs_newdata	this study	yes	Myodes glareolus	822	70.21	3.67	42.86	2360	d__Bacteria;p__Bacteroidota;c__Bacteroidia;o__Bacteroidales;f__Muribaculaceae;g__Paramuribaculum;s__
SC0327_S12_5		1933891	MAGs_newdata	this study	yes	Microtus oeconomus	532	85.41	4.1	25	4624	d__Bacteria;p__Bacteroidota;c__Bacteroidia;o__Bacteroidales;f__Muribaculaceae;g__Paramuribaculum;s__
SC0330_S15_1		1952012	MAGs_newdata	this study	yes	Microtus agrestis	599	88.76	3.72	53.85	4245	d__Bacteria;p__Bacteroidota;c__Bacteroidia;o__Bacteroidales;f__Muribaculaceae;g__Paramuribaculum;s__
SC0334_comb_20		1796555	MAGs_newdata	this study	yes	Apodemus agrarius	679	73.42	2.64	30.77	3275	d__Bacteria;p__Bacteroidota;c__Bacteroidia;o__Bacteroidales;f__Muribaculaceae;g__Paramuribaculum;s__
SC0335_comb_16		2347054	MAGs_newdata	this study	yes	Apodemus agrarius	221	96.35	0.94	33.33	17368	d__Bacteria;p__Bacteroidota;c__Bacteroidia;o__Bacteroidales;f__Muribaculaceae;g__Paramuribaculum;s__
SC0335_comb_20		2300457	MAGs_newdata	this study	yes	Apodemus agrarius	452	93.26	1.81	66.67	7477	d__Bacteria;p__Bacteroidota;c__Bacteroidia;o__Bacteroidales;f__Muribaculaceae;g__Paramuribaculum;s__
SC0335_comb_9		2112767	MAGs_newdata	this study	yes	Apodemus agrarius	508	90.88	2.02	44.44	5976	d__Bacteria;p__Bacteroidota;c__Bacteroidia;o__Bacteroidales;f__Muribaculaceae;g__Paramuribaculum;s__
SC0342_S9_8		1841162	MAGs_newdata	this study	yes	Myodes glareolus	812	68.89	1.57	14.29	2520	d__Bacteria;p__Bacteroidota;c__Bacteroidia;o__Bacteroidales;f__Muribaculaceae;g__Paramuribaculum;s__
SC0346_S13_6		1402998	MAGs_newdata	this study	yes	Microtus agrestis	734	70.09	3.53	28.57	1968	d__Bacteria;p__Bacteroidota;c__Bacteroidia;o__Bacteroidales;f__Muribaculaceae;g__Paramuribaculum;s__
SC0360_S7_16		2025775	MAGs_newdata	this study	yes	Microtus agrestis	549	89.41	1.02	50	5006	d__Bacteria;p__Bacteroidota;c__Bacteroidia;o__Bacteroidales;f__Muribaculaceae;g__Paramuribaculum;s__
SC0362_comb_8		2546290	MAGs_newdata	this study	yes	Apodemus flavicollis	54	98.3	0.85	50	94549	d__Bacteria;p__Bacteroidota;c__Bacteroidia;o__Bacteroidales;f__Muribaculaceae;g__Paramuribaculum;s__
SC0364_comb_10		1875750	MAGs_newdata	this study	yes	Microtus arvalis	668	84.99	2.59	30	3612	d__Bacteria;p__Bacteroidota;c__Bacteroidia;o__Bacteroidales;f__Muribaculaceae;g__Paramuribaculum;s__
SC0367_S14_2		2095576	MAGs_newdata	this study	yes	Microtus agrestis	113	96.29	0.78	50	28603	d__Bacteria;p__Bacteroidota;c__Bacteroidia;o__Bacteroidales;f__Muribaculaceae;g__Paramuribaculum;s__
SC0372_S2_15		1938301	MAGs_newdata	this study	yes	Apodemus flavicollis	783	84.49	2.49	40	2854	d__Bacteria;p__Bacteroidota;c__Bacteroidia;o__Bacteroidales;f__Muribaculaceae;g__Paramuribaculum;s__
SC0372_S2_29		1578393	MAGs_newdata	this study	yes	Apodemus flavicollis	828	58.91	1.34	12.5	2015	d__Bacteria;p__Bacteroidota;c__Bacteroidia;o__Bacteroidales;f__Muribaculaceae;g__Paramuribaculum;s__	d__Bacteria;p__Bacteroidota;c__Bacteroidia;o__Bacteroidales;f__Muribaculaceae;g__;s__
SC0373_S3_21		2329523	MAGs_newdata	this study	yes	Apodemus flavicollis	374	93.47	1.94	42.86	9613	d__Bacteria;p__Bacteroidota;c__Bacteroidia;o__Bacteroidales;f__Muribaculaceae;g__Paramuribaculum;s__
SC0373_S3_30		1421227	MAGs_newdata	this study	yes	Apodemus flavicollis	770	61.23	2.59	60	1967	d__Bacteria;p__Bacteroidota;c__Bacteroidia;o__Bacteroidales;f__Muribaculaceae;g__Paramuribaculum;s__
SC0374_S4_8		2009499	MAGs_newdata	this study	yes	Microtus arvalis	391	81.88	2.28	11.11	6280	d__Bacteria;p__Bacteroidota;c__Bacteroidia;o__Bacteroidales;f__Muribaculaceae;g__Paramuribaculum;s__
SC0376_comb_15		2312343	MAGs_newdata	this study	yes	Microtus arvalis	422	90.59	2.61	22.22	9390	d__Bacteria;p__Bacteroidota;c__Bacteroidia;o__Bacteroidales;f__Muribaculaceae;g__Paramuribaculum;s__
SC0376_comb_32		1720458	MAGs_newdata	this study	yes	Microtus arvalis	747	62.61	2.78	27.27	2622	d__Bacteria;p__Bacteroidota;c__Bacteroidia;o__Bacteroidales;f__Muribaculaceae;g__Paramuribaculum;s__
SC0377_S7_13		1922052	MAGs_newdata	this study	yes	Myodes glareolus	736	79.1	3.06	76.92	2992	d__Bacteria;p__Bacteroidota;c__Bacteroidia;o__Bacteroidales;f__Muribaculaceae;g__Paramuribaculum;s__
SC0379_S9_22		2108847	MAGs_newdata	this study	yes	Myodes glareolus	765	81.99	1.22	33.33	3342	d__Bacteria;p__Bacteroidota;c__Bacteroidia;o__Bacteroidales;f__Muribaculaceae;g__Paramuribaculum;s__
SC0379_S9_3		2451256	MAGs_newdata	this study	yes	Myodes glareolus	72	97.74	0.08	0	48881	d__Bacteria;p__Bacteroidota;c__Bacteroidia;o__Bacteroidales;f__Muribaculaceae;g__Paramuribaculum;s__
SC0379_S9_33		1045798	MAGs_newdata	this study	yes	Myodes glareolus	387	51.58	0.46	66.67	3298	d__Bacteria;p__Bacteroidota;c__Bacteroidia;o__Bacteroidales;f__Muribaculaceae;g__Paramuribaculum;s__
SC0379_S9_6		2474454	MAGs_newdata	this study	yes	Myodes glareolus	130	98.68	0.88	28.57	31004	d__Bacteria;p__Bacteroidota;c__Bacteroidia;o__Bacteroidales;f__Muribaculaceae;g__Paramuribaculum;s__
SC0382_S12_11		1951810	MAGs_newdata	this study	yes	Microtus oeconomus	217	91.46	1.26	50	12346	d__Bacteria;p__Bacteroidota;c__Bacteroidia;o__Bacteroidales;f__Muribaculaceae;g__Paramuribaculum;s__
SC0393_S7_11		1707958	MAGs_newdata	this study	yes	Apodemus flavicollis	872	63.28	4.9	4.76	2092	d__Bacteria;p__Bacteroidota;c__Bacteroidia;o__Bacteroidales;f__Muribaculaceae;g__Paramuribaculum;s__	d__Bacteria;p__Bacteroidota;c__Bacteroidia;o__Bacteroidales;f__Muribaculaceae;g__;s__
SC0395_S9_3		2204171	MAGs_newdata	this study	yes	Apodemus agrarius	108	95.85	0.19	0	33396	d__Bacteria;p__Bacteroidota;c__Bacteroidia;o__Bacteroidales;f__Muribaculaceae;g__Paramuribaculum;s__
SC0415_S9_9		2148968	MAGs_newdata	this study	yes	Mus musculus domesticus	364	94.56	2.68	30	9419	d__Bacteria;p__Bacteroidota;c__Bacteroidia;o__Bacteroidales;f__Muribaculaceae;g__Paramuribaculum;s__
SRR10303785_59		1526422	MAGs_public	this study	yes	Rattus norvegicus	31	55.21	0	0	58147	d__Bacteria;p__Bacteroidota;c__Bacteroidia;o__Bacteroidales;f__Muribaculaceae;g__Paramuribaculum;s__
SRR6338731_62		2102623	MAGs_public	this study	yes	Rattus norvegicus	691	81.5	2.8	41.67	3607	d__Bacteria;p__Bacteroidota;c__Bacteroidia;o__Bacteroidales;f__Muribaculaceae;g__Paramuribaculum;s__
SRR6338733_8		2532589	MAGs_public	this study	yes	Rattus norvegicus	84	96.83	0.75	0	48531	d__Bacteria;p__Bacteroidota;c__Bacteroidia;o__Bacteroidales;f__Muribaculaceae;g__Paramuribaculum;s__
SRR6338734_15		2007430	MAGs_public	this study	yes	Rattus norvegicus	86	92.17	0.38	0	34698	d__Bacteria;p__Bacteroidota;c__Bacteroidia;o__Bacteroidales;f__Muribaculaceae;g__Paramuribaculum;s__
SRR6338734_62		2162579	MAGs_public	this study	yes	Rattus norvegicus	310	81.19	0	0	8199	d__Bacteria;p__Bacteroidota;c__Bacteroidia;o__Bacteroidales;f__Muribaculaceae;g__Paramuribaculum;s__
SRR6338736_50		2198967	MAGs_public	this study	yes	Rattus norvegicus	505	88.48	1.72	12.5	5623	d__Bacteria;p__Bacteroidota;c__Bacteroidia;o__Bacteroidales;f__Muribaculaceae;g__Paramuribaculum;s__
SRR6338738_49		2884970	MAGs_public	this study	yes	Rattus norvegicus	120	90.14	0.75	0	38087	d__Bacteria;p__Bacteroidota;c__Bacteroidia;o__Bacteroidales;f__Muribaculaceae;g__Paramuribaculum;s__
SRR6338738_64		2087530	MAGs_public	this study	yes	Rattus norvegicus	840	78.65	4.47	5.56	2994	d__Bacteria;p__Bacteroidota;c__Bacteroidia;o__Bacteroidales;f__Muribaculaceae;g__Paramuribaculum;s__
SRR6338738_77		1105752	MAGs_public	this study	yes	Rattus norvegicus	645	50.24	0.57	0	1684	d__Bacteria;p__Bacteroidota;c__Bacteroidia;o__Bacteroidales;f__Muribaculaceae;g__Paramuribaculum;s__
SRR6338742_37		2258490	MAGs_public	this study	yes	Rattus norvegicus	415	92.68	1.47	33.33	8476	d__Bacteria;p__Bacteroidota;c__Bacteroidia;o__Bacteroidales;f__Muribaculaceae;g__Paramuribaculum;s__
SRR7141525_3		2091284	MAGs_public	this study	yes	Rattus norvegicus	61	92.89	0.38	0	51364	d__Bacteria;p__Bacteroidota;c__Bacteroidia;o__Bacteroidales;f__Muribaculaceae;g__Paramuribaculum;s__
SRR9122728_11		2593832	MAGs_public	this study	yes	Microtus ochrogaster	62	99.43	0.38	0	80579	d__Bacteria;p__Bacteroidota;c__Bacteroidia;o__Bacteroidales;f__Muribaculaceae;g__Paramuribaculum;s__
SRR9122728_118		1758982	MAGs_public	this study	yes	Microtus ochrogaster	53	83.58	0	0	73455	d__Bacteria;p__Bacteroidota;c__Bacteroidia;o__Bacteroidales;f__Muribaculaceae;g__Paramuribaculum;s__
SRR9122728_137		1725167	MAGs_public	this study	yes	Microtus ochrogaster	51	85.27	0.38	0	61096	d__Bacteria;p__Bacteroidota;c__Bacteroidia;o__Bacteroidales;f__Muribaculaceae;g__Paramuribaculum;s__
SRR9122728_158		2078464	MAGs_public	this study	yes	Microtus ochrogaster	630	79.24	4.4	14.29	4018	d__Bacteria;p__Bacteroidota;c__Bacteroidia;o__Bacteroidales;f__Muribaculaceae;g__Paramuribaculum;s__
SRR9122728_179		1558391	MAGs_public	this study	yes	Microtus ochrogaster	488	55.97	1.72	100	3529	d__Bacteria;p__Bacteroidota;c__Bacteroidia;o__Bacteroidales;f__Muribaculaceae;g__Paramuribaculum;s__
SRR9122728_31		2530821	MAGs_public	this study	yes	Microtus ochrogaster	107	96.6	0.38	0	39421	d__Bacteria;p__Bacteroidota;c__Bacteroidia;o__Bacteroidales;f__Muribaculaceae;g__Paramuribaculum;s__
SRR9122728_71		2348955	MAGs_public	this study	yes	Microtus ochrogaster	494	81.14	4.54	20	5554	d__Bacteria;p__Bacteroidota;c__Bacteroidia;o__Bacteroidales;f__Muribaculaceae;g__Paramuribaculum;s__	d__Bacteria;p__Bacteroidota;c__Bacteroidia;o__Bacteroidales;f__Muribaculaceae;g__Amulumruptor;s__
SRR9129758_105		1727018	MAGs_public	this study	yes	Microtus ochrogaster	722	62.37	0.64	0	2629	d__Bacteria;p__Bacteroidota;c__Bacteroidia;o__Bacteroidales;f__Muribaculaceae;g__Paramuribaculum;s__
SRR9129758_126		1429800	MAGs_public	this study	yes	Microtus ochrogaster	600	72.19	2.52	25	2605	d__Bacteria;p__Bacteroidota;c__Bacteroidia;o__Bacteroidales;f__Muribaculaceae;g__Paramuribaculum;s__
SRR9129758_58		1791874	MAGs_public	this study	yes	Microtus ochrogaster	311	69.2	3.55	7.69	6693	d__Bacteria;p__Bacteroidota;c__Bacteroidia;o__Bacteroidales;f__Muribaculaceae;g__Paramuribaculum;s__
SRR9130027_74		1594320	MAGs_public	this study	yes	Microtus ochrogaster	438	57.22	4.45	5.26	3705	d__Bacteria;p__Bacteroidota;c__Bacteroidia;o__Bacteroidales;f__Muribaculaceae;g__Paramuribaculum;s__
SRR9130028_64		2068615	MAGs_public	this study	yes	Microtus ochrogaster	618	76.58	2.77	8.33	3959	d__Bacteria;p__Bacteroidota;c__Bacteroidia;o__Bacteroidales;f__Muribaculaceae;g__Paramuribaculum;s__	d__Bacteria;p__Bacteroidota;c__Bacteroidia;o__Bacteroidales;f__Muribaculaceae;g__Amulumruptor;s__
SRR9130028_85		1576545	MAGs_public	this study	yes	Microtus ochrogaster	618	64.25	0.75	0	2821	d__Bacteria;p__Bacteroidota;c__Bacteroidia;o__Bacteroidales;f__Muribaculaceae;g__Paramuribaculum;s__
SRR9130028_94		1950089	MAGs_public	this study	yes	Microtus ochrogaster	335	70.59	4.78	17.65	6571	d__Bacteria;p__Bacteroidota;c__Bacteroidia;o__Bacteroidales;f__Muribaculaceae;g__Paramuribaculum;s__
SRR9130099_145		1573092	MAGs_public	this study	yes	Microtus ochrogaster	710	64.11	3.33	30	2434	d__Bacteria;p__Bacteroidota;c__Bacteroidia;o__Bacteroidales;f__Muribaculaceae;g__Paramuribaculum;s__
SRR9130099_52		2383458	MAGs_public	this study	yes	Microtus ochrogaster	187	91.03	0.38	0	19533	d__Bacteria;p__Bacteroidota;c__Bacteroidia;o__Bacteroidales;f__Muribaculaceae;g__Paramuribaculum;s__
SRR9130108_106		1796207	MAGs_public	this study	yes	Microtus ochrogaster	757	69.86	1.01	0	2702	d__Bacteria;p__Bacteroidota;c__Bacteroidia;o__Bacteroidales;f__Muribaculaceae;g__Paramuribaculum;s__	d__Bacteria;p__Bacteroidota;c__Bacteroidia;o__Bacteroidales;f__Muribaculaceae;g__CAG-1031;s__
SRR9130108_150		1617104	MAGs_public	this study	yes	Microtus ochrogaster	368	60.45	2.1	55.56	4929	d__Bacteria;p__Bacteroidota;c__Bacteroidia;o__Bacteroidales;f__Muribaculaceae;g__Paramuribaculum;s__
SRR9130108_48		2427339	MAGs_public	this study	yes	Microtus ochrogaster	188	95.38	0.39	50	18539	d__Bacteria;p__Bacteroidota;c__Bacteroidia;o__Bacteroidales;f__Muribaculaceae;g__Paramuribaculum;s__
SRR9130108_76		1805629	MAGs_public	this study	yes	Microtus ochrogaster	427	88.38	1.45	28.57	5378	d__Bacteria;p__Bacteroidota;c__Bacteroidia;o__Bacteroidales;f__Muribaculaceae;g__Paramuribaculum;s__
SRR9130365_91		2300231	MAGs_public	this study	yes	Microtus ochrogaster	309	90.81	0.57	50	9111	d__Bacteria;p__Bacteroidota;c__Bacteroidia;o__Bacteroidales;f__Muribaculaceae;g__Paramuribaculum;s__
SRR9335148_120		2645676	MAGs_public	this study	yes	Microtus ochrogaster	118	78.11	2.08	14.29	42694	d__Bacteria;p__Bacteroidota;c__Bacteroidia;o__Bacteroidales;f__Muribaculaceae;g__Paramuribaculum;s__	d__Bacteria;p__Bacteroidota;c__Bacteroidia;o__Bacteroidales;f__Muribaculaceae;g__Amulumruptor;s__
SRR9335148_134		2063255	MAGs_public	this study	yes	Microtus ochrogaster	276	89.62	0.5	0	8993	d__Bacteria;p__Bacteroidota;c__Bacteroidia;o__Bacteroidales;f__Muribaculaceae;g__Paramuribaculum;s__
SRR9335148_182		2341860	MAGs_public	this study	yes	Microtus ochrogaster	182	91.09	2.77	0	19092	d__Bacteria;p__Bacteroidota;c__Bacteroidia;o__Bacteroidales;f__Muribaculaceae;g__Paramuribaculum;s__
SRR9335148_191		2046981	MAGs_public	this study	yes	Microtus ochrogaster	287	83.11	1.64	0	9862	d__Bacteria;p__Bacteroidota;c__Bacteroidia;o__Bacteroidales;f__Muribaculaceae;g__Paramuribaculum;s__
SRR9335148_199		2693957	MAGs_public	this study	yes	Microtus ochrogaster	136	96.59	1.51	40	31609	d__Bacteria;p__Bacteroidota;c__Bacteroidia;o__Bacteroidales;f__Muribaculaceae;g__Paramuribaculum;s__
SRR9335148_239		2529927	MAGs_public	this study	yes	Microtus ochrogaster	352	80.1	4.72	25	9307	d__Bacteria;p__Bacteroidota;c__Bacteroidia;o__Bacteroidales;f__Muribaculaceae;g__Paramuribaculum;s__	d__Bacteria;p__Bacteroidota;c__Bacteroidia;o__Bacteroidales;f__Muribaculaceae;g__Amulumruptor;s__
SRR9335148_246		1718986	MAGs_public	this study	yes	Microtus ochrogaster	324	72.1	2.33	33.33	6054	d__Bacteria;p__Bacteroidota;c__Bacteroidia;o__Bacteroidales;f__Muribaculaceae;g__Paramuribaculum;s__
SRR9205164_65		1271414	MAGs_public	this study	yes	Mus musculus domesticus	695	57.55	0.9	0	1900	d__Bacteria;p__Bacteroidota;c__Bacteroidia;o__Bacteroidales;f__Muribaculaceae;g__Paramuribaculum;s__Paramuribaculum sp001689565
SRR9205165_67		1203679	MAGs_public	this study	yes	Mus musculus domesticus	674	53.11	1.63	25	1846	d__Bacteria;p__Bacteroidota;c__Bacteroidia;o__Bacteroidales;f__Muribaculaceae;g__Paramuribaculum;s__Paramuribaculum sp001689565
SRR9335148_51		2614892	MAGs_public	this study	yes	Microtus ochrogaster	68	99.06	0.02	0	60616	d__Bacteria;p__Bacteroidota;c__Bacteroidia;o__Bacteroidales;f__Muribaculaceae;g__Paramuribaculum;s__Paramuribaculum sp001701115
ERR2167557_39		1758937	MAGs_public	this study	yes	Rattus norvegicus	232	96.64	0	0	20049	d__Bacteria;p__Bacteroidota;c__Bacteroidia;o__Bacteroidales;f__Muribaculaceae;g__Paramuribaculum;s__Paramuribaculum sp009775605	d__Bacteria;p__Bacteroidota;c__Bacteroidia;o__Bacteroidales;f__Muribaculaceae;g__Paramuribaculum;s__
ERR2167562_26		2026023	MAGs_public	this study	yes	Rattus norvegicus	670	71.44	2.52	22.22	3715	d__Bacteria;p__Bacteroidota;c__Bacteroidia;o__Bacteroidales;f__Muribaculaceae;g__Paramuribaculum;s__Paramuribaculum sp009775605	d__Bacteria;p__Bacteroidota;c__Bacteroidia;o__Bacteroidales;f__Muribaculaceae;g__Paramuribaculum;s__
ERR2167569_15		2225607	MAGs_public	this study	yes	Rattus norvegicus	503	78.04	0.83	44.44	6425	d__Bacteria;p__Bacteroidota;c__Bacteroidia;o__Bacteroidales;f__Muribaculaceae;g__Paramuribaculum;s__Paramuribaculum sp009775605	d__Bacteria;p__Bacteroidota;c__Bacteroidia;o__Bacteroidales;f__Muribaculaceae;g__Paramuribaculum;s__
ERR2167583_5		2445713	MAGs_public	this study	yes	Rattus norvegicus	324	82.72	4.29	11.76	12220	d__Bacteria;p__Bacteroidota;c__Bacteroidia;o__Bacteroidales;f__Muribaculaceae;g__Paramuribaculum;s__Paramuribaculum sp009775605	d__Bacteria;p__Bacteroidota;c__Bacteroidia;o__Bacteroidales;f__Muribaculaceae;g__Paramuribaculum;s__
ERR2167605_33		1899737	MAGs_public	this study	yes	Rattus norvegicus	167	95.79	1.25	33.33	35827	d__Bacteria;p__Bacteroidota;c__Bacteroidia;o__Bacteroidales;f__Muribaculaceae;g__Paramuribaculum;s__Paramuribaculum sp009775605	d__Bacteria;p__Bacteroidota;c__Bacteroidia;o__Bacteroidales;f__Muribaculaceae;g__Paramuribaculum;s__
SRR4253681_18		2416228	MAGs_public	this study	yes	Rattus norvegicus	683	86.21	3.96	63.64	4601	d__Bacteria;p__Bacteroidota;c__Bacteroidia;o__Bacteroidales;f__Muribaculaceae;g__Paramuribaculum;s__Paramuribaculum sp900553585
SRR4254079_17		2039659	MAGs_public	this study	yes	Rattus norvegicus	849	82.45	4.37	66.67	2767	d__Bacteria;p__Bacteroidota;c__Bacteroidia;o__Bacteroidales;f__Muribaculaceae;g__Paramuribaculum;s__Paramuribaculum sp900553585
SRR4254081_15		2092503	MAGs_public	this study	yes	Rattus norvegicus	827	85.25	2.86	61.54	2931	d__Bacteria;p__Bacteroidota;c__Bacteroidia;o__Bacteroidales;f__Muribaculaceae;g__Paramuribaculum;s__Paramuribaculum sp900553585
SRR4254088_26		1778712	MAGs_public	this study	yes	Rattus norvegicus	883	68.52	3.43	42.86	2168	d__Bacteria;p__Bacteroidota;c__Bacteroidia;o__Bacteroidales;f__Muribaculaceae;g__Paramuribaculum;s__Paramuribaculum sp900553585
SRR4254093_1		2604033	MAGs_public	this study	yes	Rattus norvegicus	109	81.95	0.19	100	39179	d__Bacteria;p__Bacteroidota;c__Bacteroidia;o__Bacteroidales;f__Muribaculaceae;g__Paramuribaculum;s__Paramuribaculum sp900553585
ERR675521_bin.9		1541431	MAGs_public	this study	yes	Mus musculus domesticus	141	61.98	0.38	0	13889	d__Bacteria;p__Bacteroidota;c__Bacteroidia;o__Bacteroidales;f__Muribaculaceae;g__Paramuribaculum;s__Paramuribaculum sp900752995	d__Bacteria;p__Bacteroidota;c__Bacteroidia;o__Bacteroidales;f__Muribaculaceae;g__Paramuribaculum;s__
ERR675631_bin.48		2579128	MAGs_public	this study	yes	Mus musculus domesticus	59	98.11	0.38	0	75946	d__Bacteria;p__Bacteroidota;c__Bacteroidia;o__Bacteroidales;f__Muribaculaceae;g__Paramuribaculum;s__Paramuribaculum sp900752995	d__Bacteria;p__Bacteroidota;c__Bacteroidia;o__Bacteroidales;f__Muribaculaceae;g__Paramuribaculum;s__Paramuribaculum sp900553585
SRR5190121_23		2227298	MAGs_public	this study	yes	Hydrochoerus hydrochaeris	603	84.77	1.3	14.29	4880	d__Bacteria;p__Bacteroidota;c__Bacteroidia;o__Bacteroidales;f__Muribaculaceae;g__RUG14106;s__	d__Bacteria;p__Bacteroidota;c__Bacteroidia;o__Bacteroidales;f__Muribaculaceae;g__;s__
ERR1654743_62		1866290	MAGs_public	this study	yes	Neotoma albigula	198	90.9	1.89	16.67	13298	d__Bacteria;p__Bacteroidota;c__Bacteroidia;o__Bacteroidales;f__Muribaculaceae;g__SFRY01;s__
ERR1654744_56		1607447	MAGs_public	this study	yes	Neotoma albigula	313	73.03	2.26	42.86	6163	d__Bacteria;p__Bacteroidota;c__Bacteroidia;o__Bacteroidales;f__Muribaculaceae;g__SFRY01;s__
SC0354_S1_16		1608623	MAGs_newdata	this study	yes	Microtus arvalis	726	71.98	2.09	57.14	2496	d__Bacteria;p__Bacteroidota;c__Bacteroidia;o__Bacteroidales;f__Muribaculaceae;g__SFRY01;s__
SRR9129758_118		1155123	MAGs_public	this study	yes	Microtus ochrogaster	599	51.09	1.28	16.67	2022	d__Bacteria;p__Bacteroidota;c__Bacteroidia;o__Bacteroidales;f__Muribaculaceae;g__SFRY01;s__
SRR9335148_186		2001898	MAGs_public	this study	yes	Microtus ochrogaster	421	86.51	3.53	21.43	6020	d__Bacteria;p__Bacteroidota;c__Bacteroidia;o__Bacteroidales;f__Muribaculaceae;g__SFRY01;s__
ERR1654742_48		1607725	MAGs_public	this study	yes	Neotoma albigula	302	77.77	4.03	18.75	6455	d__Bacteria;p__Bacteroidota;c__Bacteroidia;o__Bacteroidales;f__Muribaculaceae;g__UBA3263;s__
ERR1654743_59		2009570	MAGs_public	this study	yes	Neotoma albigula	53	91.43	4.89	5.56	58935	d__Bacteria;p__Bacteroidota;c__Bacteroidia;o__Bacteroidales;f__Muribaculaceae;g__UBA3263;s__
ERR1654748_23		2164008	MAGs_public	this study	yes	Neotoma albigula	127	81.03	3.45	0	24597	d__Bacteria;p__Bacteroidota;c__Bacteroidia;o__Bacteroidales;f__Muribaculaceae;g__UBA3263;s__
SC0303_S4_2		1590157	MAGs_newdata	this study	yes	Apodemus flavicollis	679	75.84	2.09	25	2674	d__Bacteria;p__Bacteroidota;c__Bacteroidia;o__Bacteroidales;f__Muribaculaceae;g__UBA3263;s__
SC0305_S6_17		1875571	MAGs_newdata	this study	yes	Apodemus flavicollis	636	82.44	0.77	0	3679	d__Bacteria;p__Bacteroidota;c__Bacteroidia;o__Bacteroidales;f__Muribaculaceae;g__UBA3263;s__
SC0309_S10_9		1991342	MAGs_newdata	this study	yes	Myodes glareolus	615	87.79	1.85	36.36	4021	d__Bacteria;p__Bacteroidota;c__Bacteroidia;o__Bacteroidales;f__Muribaculaceae;g__UBA3263;s__
SC0316_S1_11		1394945	MAGs_newdata	this study	yes	Apodemus agrarius	712	64.21	2.37	36.36	2084	d__Bacteria;p__Bacteroidota;c__Bacteroidia;o__Bacteroidales;f__Muribaculaceae;g__UBA3263;s__
SC0317_S2_6		1763694	MAGs_newdata	this study	yes	Apodemus agrarius	709	79.82	2.97	41.67	2867	d__Bacteria;p__Bacteroidota;c__Bacteroidia;o__Bacteroidales;f__Muribaculaceae;g__UBA3263;s__
SC0318_S3_6		2006706	MAGs_newdata	this study	yes	Apodemus agrarius	536	88.65	3.92	6.67	4945	d__Bacteria;p__Bacteroidota;c__Bacteroidia;o__Bacteroidales;f__Muribaculaceae;g__UBA3263;s__
SC0321_S6_3		2216286	MAGs_newdata	this study	yes	Apodemus flavicollis	178	97.17	1.16	50	18627	d__Bacteria;p__Bacteroidota;c__Bacteroidia;o__Bacteroidales;f__Muribaculaceae;g__UBA3263;s__
SC0342_S9_5		1564928	MAGs_newdata	this study	yes	Myodes glareolus	732	76.27	4.77	31.58	2338	d__Bacteria;p__Bacteroidota;c__Bacteroidia;o__Bacteroidales;f__Muribaculaceae;g__UBA3263;s__
SC0366_S13_4		1431711	MAGs_newdata	this study	yes	Myodes glareolus	704	64.87	2.35	35.71	2230	d__Bacteria;p__Bacteroidota;c__Bacteroidia;o__Bacteroidales;f__Muribaculaceae;g__UBA3263;s__
SC0367_S14_13		2282322	MAGs_newdata	this study	yes	Microtus agrestis	251	94.66	3.19	16.67	16048	d__Bacteria;p__Bacteroidota;c__Bacteroidia;o__Bacteroidales;f__Muribaculaceae;g__UBA3263;s__
SC0367_S14_5		2012548	MAGs_newdata	this study	yes	Microtus agrestis	307	90	1.36	50	10745	d__Bacteria;p__Bacteroidota;c__Bacteroidia;o__Bacteroidales;f__Muribaculaceae;g__UBA3263;s__
SC0368_S15_3		1846978	MAGs_newdata	this study	yes	Apodemus agrarius	675	81.88	1.88	33.33	3218	d__Bacteria;p__Bacteroidota;c__Bacteroidia;o__Bacteroidales;f__Muribaculaceae;g__UBA3263;s__
SC0369_comb_2		2259538	MAGs_newdata	this study	yes	Apodemus agrarius	60	96.79	0	0	61735	d__Bacteria;p__Bacteroidota;c__Bacteroidia;o__Bacteroidales;f__Muribaculaceae;g__UBA3263;s__
SC0372_S2_14		2079363	MAGs_newdata	this study	yes	Apodemus flavicollis	745	87.33	3.6	76.47	3351	d__Bacteria;p__Bacteroidota;c__Bacteroidia;o__Bacteroidales;f__Muribaculaceae;g__UBA3263;s__
SC0373_S3_22		2003521	MAGs_newdata	this study	yes	Apodemus flavicollis	579	89.8	3.07	61.54	4448	d__Bacteria;p__Bacteroidota;c__Bacteroidia;o__Bacteroidales;f__Muribaculaceae;g__UBA3263;s__
SC0373_S3_24		2133406	MAGs_newdata	this study	yes	Apodemus flavicollis	855	81.62	2.45	42.86	2939	d__Bacteria;p__Bacteroidota;c__Bacteroidia;o__Bacteroidales;f__Muribaculaceae;g__UBA3263;s__
SC0375_S5_8		1491365	MAGs_newdata	this study	yes	Microtus arvalis	692	63.56	1.46	14.29	2445	d__Bacteria;p__Bacteroidota;c__Bacteroidia;o__Bacteroidales;f__Muribaculaceae;g__UBA3263;s__	d__Bacteria;p__Bacteroidota;c__Bacteroidia;o__Bacteroidales;f__Muribaculaceae;g__;s__
SC0377_S7_12		1749918	MAGs_newdata	this study	yes	Myodes glareolus	727	76.87	1.74	0	2828	d__Bacteria;p__Bacteroidota;c__Bacteroidia;o__Bacteroidales;f__Muribaculaceae;g__UBA3263;s__
SC0377_S7_8		1875409	MAGs_newdata	this study	yes	Myodes glareolus	525	86.12	2.73	25	4504	d__Bacteria;p__Bacteroidota;c__Bacteroidia;o__Bacteroidales;f__Muribaculaceae;g__UBA3263;s__
SC0379_S9_1		2173081	MAGs_newdata	this study	yes	Myodes glareolus	67	95.85	1.26	0	51456	d__Bacteria;p__Bacteroidota;c__Bacteroidia;o__Bacteroidales;f__Muribaculaceae;g__UBA3263;s__
SC0379_S9_38		1412116	MAGs_newdata	this study	yes	Myodes glareolus	809	50.13	1.45	0	1855	d__Bacteria;p__Bacteroidota;c__Bacteroidia;o__Bacteroidales;f__Muribaculaceae;g__UBA3263;s__
SC0381_S11_10		1473299	MAGs_newdata	this study	yes	Microtus oeconomus	782	62.78	2.08	28.57	2005	d__Bacteria;p__Bacteroidota;c__Bacteroidia;o__Bacteroidales;f__Muribaculaceae;g__UBA3263;s__
SC0382_S12_19		1648910	MAGs_newdata	this study	yes	Microtus oeconomus	613	58.1	4.31	0	3266	d__Bacteria;p__Bacteroidota;c__Bacteroidia;o__Bacteroidales;f__Muribaculaceae;g__UBA3263;s__
SC0385_S15_4		1788940	MAGs_newdata	this study	yes	Microtus agrestis	647	81.97	2.84	50	3388	d__Bacteria;p__Bacteroidota;c__Bacteroidia;o__Bacteroidales;f__Muribaculaceae;g__UBA3263;s__
SC0400_S14_4		1136473	MAGs_newdata	this study	yes	Apodemus agrarius	684	52.98	0.9	40	1722	d__Bacteria;p__Bacteroidota;c__Bacteroidia;o__Bacteroidales;f__Muribaculaceae;g__UBA3263;s__
SC0401_S15_2		2054850	MAGs_newdata	this study	yes	Apodemus flavicollis	39	98.3	0.38	0	129051	d__Bacteria;p__Bacteroidota;c__Bacteroidia;o__Bacteroidales;f__Muribaculaceae;g__UBA3263;s__
SRR10303784_61		1829086	MAGs_public	this study	yes	Rattus norvegicus	272	71.54	3.45	100	7706	d__Bacteria;p__Bacteroidota;c__Bacteroidia;o__Bacteroidales;f__Muribaculaceae;g__UBA3263;s__
SRR7141524_18		2573536	MAGs_public	this study	yes	Rattus norvegicus	30	98.87	0	0	135456	d__Bacteria;p__Bacteroidota;c__Bacteroidia;o__Bacteroidales;f__Muribaculaceae;g__UBA3263;s__
SRR9122728_172		1631791	MAGs_public	this study	yes	Microtus ochrogaster	313	72.85	3.85	25	6177	d__Bacteria;p__Bacteroidota;c__Bacteroidia;o__Bacteroidales;f__Muribaculaceae;g__UBA3263;s__
SRR9122728_177		1490805	MAGs_public	this study	yes	Microtus ochrogaster	334	70.12	1.89	42.86	4971	d__Bacteria;p__Bacteroidota;c__Bacteroidia;o__Bacteroidales;f__Muribaculaceae;g__UBA3263;s__
SRR9122728_41		2171602	MAGs_public	this study	yes	Microtus ochrogaster	27	98.68	0.38	0	138087	d__Bacteria;p__Bacteroidota;c__Bacteroidia;o__Bacteroidales;f__Muribaculaceae;g__UBA3263;s__
SRR9130099_19		2263602	MAGs_public	this study	yes	Microtus ochrogaster	220	94.78	0.19	0	15217	d__Bacteria;p__Bacteroidota;c__Bacteroidia;o__Bacteroidales;f__Muribaculaceae;g__UBA3263;s__
SRR9130099_54		1954280	MAGs_public	this study	yes	Microtus ochrogaster	110	88.47	0.75	33.33	30428	d__Bacteria;p__Bacteroidota;c__Bacteroidia;o__Bacteroidales;f__Muribaculaceae;g__UBA3263;s__
SRR9130108_107		1884029	MAGs_public	this study	yes	Microtus ochrogaster	655	80.85	2.4	16.67	3488	d__Bacteria;p__Bacteroidota;c__Bacteroidia;o__Bacteroidales;f__Muribaculaceae;g__UBA3263;s__
SRR9130108_38		2224999	MAGs_public	this study	yes	Microtus ochrogaster	53	97.17	0.38	0	64674	d__Bacteria;p__Bacteroidota;c__Bacteroidia;o__Bacteroidales;f__Muribaculaceae;g__UBA3263;s__
SRR9130108_66		2521139	MAGs_public	this study	yes	Microtus ochrogaster	49	97.91	0.57	33.33	92138	d__Bacteria;p__Bacteroidota;c__Bacteroidia;o__Bacteroidales;f__Muribaculaceae;g__UBA3263;s__
SRR9130365_120		1759650	MAGs_public	this study	yes	Microtus ochrogaster	390	74.44	4.7	61.11	5827	d__Bacteria;p__Bacteroidota;c__Bacteroidia;o__Bacteroidales;f__Muribaculaceae;g__UBA3263;s__
SRR9130365_60		2199302	MAGs_public	this study	yes	Microtus ochrogaster	166	93.58	0.66	14.29	18036	d__Bacteria;p__Bacteroidota;c__Bacteroidia;o__Bacteroidales;f__Muribaculaceae;g__UBA3263;s__
SRR9335148_180		2074163	MAGs_public	this study	yes	Microtus ochrogaster	123	95.05	1.13	20	22705	d__Bacteria;p__Bacteroidota;c__Bacteroidia;o__Bacteroidales;f__Muribaculaceae;g__UBA3263;s__
SRR9335148_202		1971588	MAGs_public	this study	yes	Microtus ochrogaster	171	91.44	1.82	14.29	15926	d__Bacteria;p__Bacteroidota;c__Bacteroidia;o__Bacteroidales;f__Muribaculaceae;g__UBA3263;s__
SRR9335148_5		2009460	MAGs_public	this study	yes	Microtus ochrogaster	43	86.23	0.39	33.33	98535	d__Bacteria;p__Bacteroidota;c__Bacteroidia;o__Bacteroidales;f__Muribaculaceae;g__UBA3263;s__
SC0301_S2_8		1208066	MAGs_newdata	this study	yes	Apodemus agrarius	680	58.44	1.61	37.5	1868	d__Bacteria;p__Bacteroidota;c__Bacteroidia;o__Bacteroidales;f__Muribaculaceae;g__UBA3263;s__UBA3263 sp002490725
SC0335_comb_4		2177127	MAGs_newdata	this study	yes	Apodemus agrarius	30	97.74	0.88	0	104483	d__Bacteria;p__Bacteroidota;c__Bacteroidia;o__Bacteroidales;f__Muribaculaceae;g__UBA3263;s__UBA3263 sp002490725
SC0371_S1_9		1448793	MAGs_newdata	this study	yes	Apodemus flavicollis	753	64.68	3.02	44.44	2022	d__Bacteria;p__Bacteroidota;c__Bacteroidia;o__Bacteroidales;f__Muribaculaceae;g__UBA3263;s__UBA3263 sp002490725
ERR1654742_54		2086839	MAGs_public	this study	yes	Neotoma albigula	326	81.85	1.14	20	8256	d__Bacteria;p__Bacteroidota;c__Bacteroidia;o__Bacteroidales;f__Muribaculaceae;g__UBA7173;s__
ERR1654743_31		2492544	MAGs_public	this study	yes	Neotoma albigula	183	85.08	0.88	53.33	20145	d__Bacteria;p__Bacteroidota;c__Bacteroidia;o__Bacteroidales;f__Muribaculaceae;g__UBA7173;s__
ERR1654743_68		2113967	MAGs_public	this study	yes	Neotoma albigula	88	82.21	3.58	9.09	33603	d__Bacteria;p__Bacteroidota;c__Bacteroidia;o__Bacteroidales;f__Muribaculaceae;g__UBA7173;s__
ERR1654743_92		1804389	MAGs_public	this study	yes	Neotoma albigula	115	82.16	1.64	33.33	23519	d__Bacteria;p__Bacteroidota;c__Bacteroidia;o__Bacteroidales;f__Muribaculaceae;g__UBA7173;s__
ERR1654744_50		2364910	MAGs_public	this study	yes	Neotoma albigula	108	91.41	1.75	50	31541	d__Bacteria;p__Bacteroidota;c__Bacteroidia;o__Bacteroidales;f__Muribaculaceae;g__UBA7173;s__
ERR1654746_65		1888211	MAGs_public	this study	yes	Neotoma albigula	393	58.23	0	0	5571	d__Bacteria;p__Bacteroidota;c__Bacteroidia;o__Bacteroidales;f__Muribaculaceae;g__UBA7173;s__
ERR1654747_15		2405022	MAGs_public	this study	yes	Neotoma albigula	104	94.23	2.26	0	39419	d__Bacteria;p__Bacteroidota;c__Bacteroidia;o__Bacteroidales;f__Muribaculaceae;g__UBA7173;s__	d__Bacteria;p__Bacteroidota;c__Bacteroidia;o__Bacteroidales;f__Muribaculaceae;g__UBA3263;s__
ERR1654748_70		2105987	MAGs_public	this study	yes	Neotoma albigula	354	73.03	1.6	25	7121	d__Bacteria;p__Bacteroidota;c__Bacteroidia;o__Bacteroidales;f__Muribaculaceae;g__UBA7173;s__
ERR2167545_32		1783806	MAGs_public	this study	yes	Rattus norvegicus	66	95.7	0	0	51181	d__Bacteria;p__Bacteroidota;c__Bacteroidia;o__Bacteroidales;f__Muribaculaceae;g__UBA7173;s__
ERR2167548_38		2114319	MAGs_public	this study	yes	Rattus norvegicus	875	57.14	1.27	20	2740	d__Bacteria;p__Bacteroidota;c__Bacteroidia;o__Bacteroidales;f__Muribaculaceae;g__UBA7173;s__
ERR2167555_44		1830617	MAGs_public	this study	yes	Rattus norvegicus	267	50	0	0	8838	d__Bacteria;p__Bacteroidota;c__Bacteroidia;o__Bacteroidales;f__Muribaculaceae;g__UBA7173;s__
ERR2167563_37		2573601	MAGs_public	this study	yes	Rattus norvegicus	92	86.15	1.26	50	43013	d__Bacteria;p__Bacteroidota;c__Bacteroidia;o__Bacteroidales;f__Muribaculaceae;g__UBA7173;s__
ERR2167568_30		2049195	MAGs_public	this study	yes	Rattus norvegicus	548	73.65	2.21	7.14	6598	d__Bacteria;p__Bacteroidota;c__Bacteroidia;o__Bacteroidales;f__Muribaculaceae;g__UBA7173;s__
ERR2167570_27		2197107	MAGs_public	this study	yes	Rattus norvegicus	58	90.27	0	0	62688	d__Bacteria;p__Bacteroidota;c__Bacteroidia;o__Bacteroidales;f__Muribaculaceae;g__UBA7173;s__
ERR2167577_11		2756902	MAGs_public	this study	yes	Rattus norvegicus	190	93.63	1.77	0	14808	d__Bacteria;p__Bacteroidota;c__Bacteroidia;o__Bacteroidales;f__Muribaculaceae;g__UBA7173;s__
ERR2167583_31		2080981	MAGs_public	this study	yes	Rattus norvegicus	131	98.66	1.34	0	46117	d__Bacteria;p__Bacteroidota;c__Bacteroidia;o__Bacteroidales;f__Muribaculaceae;g__UBA7173;s__
ERR2167584_34		2346841	MAGs_public	this study	yes	Rattus norvegicus	882	67.15	1.21	0	3123	d__Bacteria;p__Bacteroidota;c__Bacteroidia;o__Bacteroidales;f__Muribaculaceae;g__UBA7173;s__
ERR2167606_41		1853003	MAGs_public	this study	yes	Rattus norvegicus	787	60.88	1.64	20	2619	d__Bacteria;p__Bacteroidota;c__Bacteroidia;o__Bacteroidales;f__Muribaculaceae;g__UBA7173;s__
ERR2167607_16		2521180	MAGs_public	this study	yes	Rattus norvegicus	113	97.2	2.47	30	62230	d__Bacteria;p__Bacteroidota;c__Bacteroidia;o__Bacteroidales;f__Muribaculaceae;g__UBA7173;s__
ERR2167608_39		1999088	MAGs_public	this study	yes	Rattus norvegicus	719	58.96	1.72	100	3296	d__Bacteria;p__Bacteroidota;c__Bacteroidia;o__Bacteroidales;f__Muribaculaceae;g__UBA7173;s__
ERR2167609_4		2774926	MAGs_public	this study	yes	Rattus norvegicus	146	94.37	0.74	25	44786	d__Bacteria;p__Bacteroidota;c__Bacteroidia;o__Bacteroidales;f__Muribaculaceae;g__UBA7173;s__
ERR2167612_13		2277442	MAGs_public	this study	yes	Rattus norvegicus	114	99.06	1.28	40	33106	d__Bacteria;p__Bacteroidota;c__Bacteroidia;o__Bacteroidales;f__Muribaculaceae;g__UBA7173;s__
ERR2167615_38		1980816	MAGs_public	this study	yes	Rattus norvegicus	672	53.33	3.45	50	3564	d__Bacteria;p__Bacteroidota;c__Bacteroidia;o__Bacteroidales;f__Muribaculaceae;g__UBA7173;s__
ERR2167622_33		2150854	MAGs_public	this study	yes	Rattus norvegicus	490	73.07	1.51	33.33	5140	d__Bacteria;p__Bacteroidota;c__Bacteroidia;o__Bacteroidales;f__Muribaculaceae;g__UBA7173;s__
ERR3357638_58		1556706	MAGs_public	this study	yes	Mus musculus domesticus	647	69.77	2.05	22.22	2690	d__Bacteria;p__Bacteroidota;c__Bacteroidia;o__Bacteroidales;f__Muribaculaceae;g__UBA7173;s__
ERR675668_bin.106		1181282	MAGs_public	this study	yes	Mus musculus domesticus	25	57.52	0	0	64660	d__Bacteria;p__Bacteroidota;c__Bacteroidia;o__Bacteroidales;f__Muribaculaceae;g__UBA7173;s__
SC0300_S1_7		2334247	MAGs_newdata	this study	yes	Apodemus agrarius	627	87.47	1.9	42.86	4658	d__Bacteria;p__Bacteroidota;c__Bacteroidia;o__Bacteroidales;f__Muribaculaceae;g__UBA7173;s__
SC0302_S3_19		1277204	MAGs_newdata	this study	yes	Apodemus agrarius	739	51.55	1.06	36.36	1756	d__Bacteria;p__Bacteroidota;c__Bacteroidia;o__Bacteroidales;f__Muribaculaceae;g__UBA7173;s__
SC0302_S3_8		2313527	MAGs_newdata	this study	yes	Apodemus agrarius	839	83.91	3.29	31.25	3381	d__Bacteria;p__Bacteroidota;c__Bacteroidia;o__Bacteroidales;f__Muribaculaceae;g__UBA7173;s__
SC0305_S6_19		2308700	MAGs_newdata	this study	yes	Apodemus flavicollis	791	84.6	1.62	42.86	3690	d__Bacteria;p__Bacteroidota;c__Bacteroidia;o__Bacteroidales;f__Muribaculaceae;g__UBA7173;s__
SC0305_S6_26		1191760	MAGs_newdata	this study	yes	Apodemus flavicollis	704	50.04	2.78	30	1760	d__Bacteria;p__Bacteroidota;c__Bacteroidia;o__Bacteroidales;f__Muribaculaceae;g__UBA7173;s__	d__Bacteria;p__Bacteroidota;c__Bacteroidia;o__Bacteroidales;f__Muribaculaceae;g__UBA3263;s__
SC0308_comb_10		2030732	MAGs_newdata	this study	yes	Myodes glareolus	715	66.61	2.59	50	3524	d__Bacteria;p__Bacteroidota;c__Bacteroidia;o__Bacteroidales;f__Muribaculaceae;g__UBA7173;s__
SC0308_comb_13		1644916	MAGs_newdata	this study	yes	Myodes glareolus	832	57.45	2.58	44.44	2132	d__Bacteria;p__Bacteroidota;c__Bacteroidia;o__Bacteroidales;f__Muribaculaceae;g__UBA7173;s__
SC0308_comb_14		1436267	MAGs_newdata	this study	yes	Myodes glareolus	767	55.71	0.19	0	1966	d__Bacteria;p__Bacteroidota;c__Bacteroidia;o__Bacteroidales;f__Muribaculaceae;g__UBA7173;s__
SC0312_S13_4		1606077	MAGs_newdata	this study	yes	Microtus oeconomus	764	70.61	2.53	72.73	2306	d__Bacteria;p__Bacteroidota;c__Bacteroidia;o__Bacteroidales;f__Muribaculaceae;g__UBA7173;s__
SC0313_S14_2		1884732	MAGs_newdata	this study	yes	Microtus agrestis	639	84.42	1.75	25	3505	d__Bacteria;p__Bacteroidota;c__Bacteroidia;o__Bacteroidales;f__Muribaculaceae;g__UBA7173;s__
SC0317_S2_8		1891878	MAGs_newdata	this study	yes	Apodemus agrarius	844	72.87	3.19	21.43	2576	d__Bacteria;p__Bacteroidota;c__Bacteroidia;o__Bacteroidales;f__Muribaculaceae;g__UBA7173;s__
SC0318_S3_8		2529400	MAGs_newdata	this study	yes	Apodemus agrarius	485	93.82	3.09	11.11	7343	d__Bacteria;p__Bacteroidota;c__Bacteroidia;o__Bacteroidales;f__Muribaculaceae;g__UBA7173;s__
SC0320_S5_25		1432544	MAGs_newdata	this study	yes	Apodemus flavicollis	777	56.08	2.64	20	1892	d__Bacteria;p__Bacteroidota;c__Bacteroidia;o__Bacteroidales;f__Muribaculaceae;g__UBA7173;s__
SC0323_S8_3		2017302	MAGs_newdata	this study	yes	Microtus arvalis	670	87.19	1.13	25	3733	d__Bacteria;p__Bacteroidota;c__Bacteroidia;o__Bacteroidales;f__Muribaculaceae;g__UBA7173;s__	d__Bacteria;p__Bacteroidota;c__Bacteroidia;o__Bacteroidales;f__Muribaculaceae;g__;s__
SC0324_S9_1		2284513	MAGs_newdata	this study	yes	Microtus arvalis	115	98.3	0.26	0	31963	d__Bacteria;p__Bacteroidota;c__Bacteroidia;o__Bacteroidales;f__Muribaculaceae;g__UBA7173;s__
SC0326_S11_2		2210751	MAGs_newdata	this study	yes	Myodes glareolus	338	95.31	2.53	30	10633	d__Bacteria;p__Bacteroidota;c__Bacteroidia;o__Bacteroidales;f__Muribaculaceae;g__UBA7173;s__
SC0327_S12_1		2171317	MAGs_newdata	this study	yes	Microtus oeconomus	470	94.3	1.79	85.71	6741	d__Bacteria;p__Bacteroidota;c__Bacteroidia;o__Bacteroidales;f__Muribaculaceae;g__UBA7173;s__
SC0336_comb_1		1628604	MAGs_newdata	this study	yes	Apodemus flavicollis	908	60.98	1.14	40	1842	d__Bacteria;p__Bacteroidota;c__Bacteroidia;o__Bacteroidales;f__Muribaculaceae;g__UBA7173;s__
SC0337_S4_13		2245916	MAGs_newdata	this study	yes	Apodemus flavicollis	509	93.09	2.02	62.5	6167	d__Bacteria;p__Bacteroidota;c__Bacteroidia;o__Bacteroidales;f__Muribaculaceae;g__UBA7173;s__	d__Bacteria;p__Bacteroidota;c__Bacteroidia;o__Bacteroidales;f__Muribaculaceae;g__UBA3263;s__
SC0337_S4_25		1593501	MAGs_newdata	this study	yes	Apodemus flavicollis	890	51.26	1.45	14.29	1913	d__Bacteria;p__Bacteroidota;c__Bacteroidia;o__Bacteroidales;f__Muribaculaceae;g__UBA7173;s__
SC0338_S5_14		1491765	MAGs_newdata	this study	yes	Apodemus flavicollis	824	55.44	1.46	33.33	1943	d__Bacteria;p__Bacteroidota;c__Bacteroidia;o__Bacteroidales;f__Muribaculaceae;g__UBA7173;s__
SC0339_S6_1		1770978	MAGs_newdata	this study	yes	Microtus arvalis	57	68.37	0.01	0	48384	d__Bacteria;p__Bacteroidota;c__Bacteroidia;o__Bacteroidales;f__Muribaculaceae;g__UBA7173;s__
SC0340_S7_3		1834946	MAGs_newdata	this study	yes	Microtus arvalis	700	76.03	0.83	33.33	3040	d__Bacteria;p__Bacteroidota;c__Bacteroidia;o__Bacteroidales;f__Muribaculaceae;g__UBA7173;s__
SC0342_S9_6		1830002	MAGs_newdata	this study	yes	Myodes glareolus	649	87.68	2.86	30	3437	d__Bacteria;p__Bacteroidota;c__Bacteroidia;o__Bacteroidales;f__Muribaculaceae;g__UBA7173;s__
SC0343_S10_1		2580095	MAGs_newdata	this study	yes	Myodes glareolus	271	94.57	1.27	9.09	13588	d__Bacteria;p__Bacteroidota;c__Bacteroidia;o__Bacteroidales;f__Muribaculaceae;g__UBA7173;s__
SC0343_S10_6		1361252	MAGs_newdata	this study	yes	Myodes glareolus	717	59.91	1.82	16.67	1999	d__Bacteria;p__Bacteroidota;c__Bacteroidia;o__Bacteroidales;f__Muribaculaceae;g__UBA7173;s__
SC0352_S19_9		2432239	MAGs_newdata	this study	yes	Apodemus flavicollis	588	86.68	4.28	40	5394	d__Bacteria;p__Bacteroidota;c__Bacteroidia;o__Bacteroidales;f__Muribaculaceae;g__UBA7173;s__
SC0360_S7_29		1255701	MAGs_newdata	this study	yes	Microtus agrestis	341	61.7	0.57	0	3971	d__Bacteria;p__Bacteroidota;c__Bacteroidia;o__Bacteroidales;f__Muribaculaceae;g__UBA7173;s__	d__Bacteria;p__Bacteroidota;c__Bacteroidia;o__Bacteroidales;f__Muribaculaceae;g__;s__
SC0360_S7_3		2260024	MAGs_newdata	this study	yes	Microtus agrestis	177	97.36	0.11	50	19601	d__Bacteria;p__Bacteroidota;c__Bacteroidia;o__Bacteroidales;f__Muribaculaceae;g__UBA7173;s__
SC0362_comb_15		2251211	MAGs_newdata	this study	yes	Apodemus flavicollis	704	86.86	3.2	13.33	3897	d__Bacteria;p__Bacteroidota;c__Bacteroidia;o__Bacteroidales;f__Muribaculaceae;g__UBA7173;s__
SC0362_comb_16		2068008	MAGs_newdata	this study	yes	Apodemus flavicollis	595	86.05	2.72	27.27	4645	d__Bacteria;p__Bacteroidota;c__Bacteroidia;o__Bacteroidales;f__Muribaculaceae;g__UBA7173;s__
SC0367_S14_11		2314747	MAGs_newdata	this study	yes	Microtus agrestis	408	95.57	1.93	41.67	8677	d__Bacteria;p__Bacteroidota;c__Bacteroidia;o__Bacteroidales;f__Muribaculaceae;g__UBA7173;s__	d__Bacteria;p__Bacteroidota;c__Bacteroidia;o__Bacteroidales;f__Muribaculaceae;g__UBA3263;s__
SC0367_S14_18		1950745	MAGs_newdata	this study	yes	Microtus agrestis	609	86.37	2.45	36.36	4142	d__Bacteria;p__Bacteroidota;c__Bacteroidia;o__Bacteroidales;f__Muribaculaceae;g__UBA7173;s__	d__Bacteria;p__Bacteroidota;c__Bacteroidia;o__Bacteroidales;f__Muribaculaceae;g__;s__
SC0367_S14_28		1600923	MAGs_newdata	this study	yes	Microtus agrestis	951	55.11	3.36	71.43	1745	d__Bacteria;p__Bacteroidota;c__Bacteroidia;o__Bacteroidales;f__Muribaculaceae;g__UBA7173;s__
SC0368_S15_9		1184041	MAGs_newdata	this study	yes	Apodemus agrarius	694	53.53	2.21	0	1767	d__Bacteria;p__Bacteroidota;c__Bacteroidia;o__Bacteroidales;f__Muribaculaceae;g__UBA7173;s__	d__Bacteria;p__Bacteroidota;c__Bacteroidia;o__Bacteroidales;f__Muribaculaceae;g__;s__
SC0369_comb_30		2325991	MAGs_newdata	this study	yes	Apodemus agrarius	828	77.81	3.34	30.77	3480	d__Bacteria;p__Bacteroidota;c__Bacteroidia;o__Bacteroidales;f__Muribaculaceae;g__UBA7173;s__
SC0369_comb_7		2170308	MAGs_newdata	this study	yes	Apodemus agrarius	168	87.84	0.7	0	18451	d__Bacteria;p__Bacteroidota;c__Bacteroidia;o__Bacteroidales;f__Muribaculaceae;g__UBA7173;s__
SC0370_S17_3		2589196	MAGs_newdata	this study	yes	Apodemus agrarius	72	90	0.94	0	61698	d__Bacteria;p__Bacteroidota;c__Bacteroidia;o__Bacteroidales;f__Muribaculaceae;g__UBA7173;s__
SC0372_S2_27		1959173	MAGs_newdata	this study	yes	Apodemus flavicollis	770	79.3	2.08	44.44	2924	d__Bacteria;p__Bacteroidota;c__Bacteroidia;o__Bacteroidales;f__Muribaculaceae;g__UBA7173;s__	d__Bacteria;p__Bacteroidota;c__Bacteroidia;o__Bacteroidales;f__Muribaculaceae;g__UBA3263;s__
SC0372_S2_35		1311742	MAGs_newdata	this study	yes	Apodemus flavicollis	744	50.54	2.27	63.64	1831	d__Bacteria;p__Bacteroidota;c__Bacteroidia;o__Bacteroidales;f__Muribaculaceae;g__UBA7173;s__
SC0373_S3_32		1657355	MAGs_newdata	this study	yes	Apodemus flavicollis	862	62.93	1.26	20	2087	d__Bacteria;p__Bacteroidota;c__Bacteroidia;o__Bacteroidales;f__Muribaculaceae;g__UBA7173;s__
SC0374_S4_15		1621967	MAGs_newdata	this study	yes	Microtus arvalis	393	58.78	1.96	0	4459	d__Bacteria;p__Bacteroidota;c__Bacteroidia;o__Bacteroidales;f__Muribaculaceae;g__UBA7173;s__
SC0374_S4_6		2194161	MAGs_newdata	this study	yes	Microtus arvalis	140	94.47	0.14	50	22798	d__Bacteria;p__Bacteroidota;c__Bacteroidia;o__Bacteroidales;f__Muribaculaceae;g__UBA7173;s__
SC0374_S4_7		1921058	MAGs_newdata	this study	yes	Microtus arvalis	549	91.12	2.44	16.67	4570	d__Bacteria;p__Bacteroidota;c__Bacteroidia;o__Bacteroidales;f__Muribaculaceae;g__UBA7173;s__	d__Bacteria;p__Bacteroidota;c__Bacteroidia;o__Bacteroidales;f__Muribaculaceae;g__;s__
SC0376_comb_12		2228089	MAGs_newdata	this study	yes	Microtus arvalis	87	82.08	0.13	0	46191	d__Bacteria;p__Bacteroidota;c__Bacteroidia;o__Bacteroidales;f__Muribaculaceae;g__UBA7173;s__	d__Bacteria;p__Bacteroidota;c__Bacteroidia;o__Bacteroidales;f__Muribaculaceae;g__;s__
SC0376_comb_3		2038329	MAGs_newdata	this study	yes	Microtus arvalis	46	75.85	0	0	90864	d__Bacteria;p__Bacteroidota;c__Bacteroidia;o__Bacteroidales;f__Muribaculaceae;g__UBA7173;s__
SC0377_S7_16		1206747	MAGs_newdata	this study	yes	Myodes glareolus	680	53.65	1.77	16.67	1818	d__Bacteria;p__Bacteroidota;c__Bacteroidia;o__Bacteroidales;f__Muribaculaceae;g__UBA7173;s__
SC0379_S9_21		2342245	MAGs_newdata	this study	yes	Myodes glareolus	400	72.23	0	0	8708	d__Bacteria;p__Bacteroidota;c__Bacteroidia;o__Bacteroidales;f__Muribaculaceae;g__UBA7173;s__
SC0381_S11_7		1545959	MAGs_newdata	this study	yes	Microtus oeconomus	763	70.34	2.53	30	2240	d__Bacteria;p__Bacteroidota;c__Bacteroidia;o__Bacteroidales;f__Muribaculaceae;g__UBA7173;s__
SC0382_S12_9		2062032	MAGs_newdata	this study	yes	Microtus oeconomus	557	88.98	1.24	33.33	4880	d__Bacteria;p__Bacteroidota;c__Bacteroidia;o__Bacteroidales;f__Muribaculaceae;g__UBA7173;s__
SC0384_S14_2		2596258	MAGs_newdata	this study	yes	Microtus agrestis	140	86.56	0	0	30811	d__Bacteria;p__Bacteroidota;c__Bacteroidia;o__Bacteroidales;f__Muribaculaceae;g__UBA7173;s__
SC0399_S13_1		2239892	MAGs_newdata	this study	yes	Microtus oeconomus	49	96.69	0	0	77679	d__Bacteria;p__Bacteroidota;c__Bacteroidia;o__Bacteroidales;f__Muribaculaceae;g__UBA7173;s__
SC0399_S13_16		1517489	MAGs_newdata	this study	yes	Microtus oeconomus	733	65.7	1.74	22.22	2309	d__Bacteria;p__Bacteroidota;c__Bacteroidia;o__Bacteroidales;f__Muribaculaceae;g__UBA7173;s__
SC0399_S13_17		1735935	MAGs_newdata	this study	yes	Microtus oeconomus	825	61.71	2.09	28.57	2376	d__Bacteria;p__Bacteroidota;c__Bacteroidia;o__Bacteroidales;f__Muribaculaceae;g__UBA7173;s__
SC0401_S15_14		1758423	MAGs_newdata	this study	yes	Apodemus flavicollis	926	68.67	4.3	37.5	2087	d__Bacteria;p__Bacteroidota;c__Bacteroidia;o__Bacteroidales;f__Muribaculaceae;g__UBA7173;s__
SC0401_S15_21		1449402	MAGs_newdata	this study	yes	Apodemus flavicollis	763	56.49	1.64	40	2054	d__Bacteria;p__Bacteroidota;c__Bacteroidia;o__Bacteroidales;f__Muribaculaceae;g__UBA7173;s__
SC0407_S1_9		1331229	MAGs_newdata	this study	yes	Microtus agrestis	705	57.65	1.13	33.33	2038	d__Bacteria;p__Bacteroidota;c__Bacteroidia;o__Bacteroidales;f__Muribaculaceae;g__UBA7173;s__
SRR10303785_62		1876455	MAGs_public	this study	yes	Rattus norvegicus	622	79.65	3.21	27.27	3695	d__Bacteria;p__Bacteroidota;c__Bacteroidia;o__Bacteroidales;f__Muribaculaceae;g__UBA7173;s__
SRR4254084_22		2147679	MAGs_public	this study	yes	Rattus norvegicus	1026	63.71	2.39	22.22	2259	d__Bacteria;p__Bacteroidota;c__Bacteroidia;o__Bacteroidales;f__Muribaculaceae;g__UBA7173;s__
SRR4254094_28		2354381	MAGs_public	this study	yes	Rattus norvegicus	1010	74.04	4.5	26.32	2673	d__Bacteria;p__Bacteroidota;c__Bacteroidia;o__Bacteroidales;f__Muribaculaceae;g__UBA7173;s__
SRR6032570_48		1506975	MAGs_public	this study	yes	Mus musculus domesticus	373	52.59	0	0	4252	d__Bacteria;p__Bacteroidota;c__Bacteroidia;o__Bacteroidales;f__Muribaculaceae;g__UBA7173;s__	d__Bacteria;p__Bacteroidota;c__Bacteroidia;o__Bacteroidales;f__Muribaculaceae;g__UBA3263;s__
SRR6032598_43		2088169	MAGs_public	this study	yes	Mus musculus domesticus	381	78.79	1.05	0	6779	d__Bacteria;p__Bacteroidota;c__Bacteroidia;o__Bacteroidales;f__Muribaculaceae;g__UBA7173;s__
SRR6338731_45		2341692	MAGs_public	this study	yes	Rattus norvegicus	575	92.01	2.09	41.67	5404	d__Bacteria;p__Bacteroidota;c__Bacteroidia;o__Bacteroidales;f__Muribaculaceae;g__UBA7173;s__
SRR6338733_23		2626219	MAGs_public	this study	yes	Rattus norvegicus	173	97.64	0.2	100	20597	d__Bacteria;p__Bacteroidota;c__Bacteroidia;o__Bacteroidales;f__Muribaculaceae;g__UBA7173;s__
SRR6338735_54		2077164	MAGs_public	this study	yes	Rattus norvegicus	786	76.89	1.52	18.18	3086	d__Bacteria;p__Bacteroidota;c__Bacteroidia;o__Bacteroidales;f__Muribaculaceae;g__UBA7173;s__
SRR6338738_62		2170656	MAGs_public	this study	yes	Rattus norvegicus	708	84.4	1.13	16.67	3659	d__Bacteria;p__Bacteroidota;c__Bacteroidia;o__Bacteroidales;f__Muribaculaceae;g__UBA7173;s__
SRR6338741_34		2470314	MAGs_public	this study	yes	Rattus norvegicus	580	91.69	1.21	33.33	5726	d__Bacteria;p__Bacteroidota;c__Bacteroidia;o__Bacteroidales;f__Muribaculaceae;g__UBA7173;s__
SRR9122728_104		1780301	MAGs_public	this study	yes	Microtus ochrogaster	279	65.02	1.95	25	8080	d__Bacteria;p__Bacteroidota;c__Bacteroidia;o__Bacteroidales;f__Muribaculaceae;g__UBA7173;s__
SRR9122728_131		2198372	MAGs_public	this study	yes	Microtus ochrogaster	113	84.72	1.7	20	30357	d__Bacteria;p__Bacteroidota;c__Bacteroidia;o__Bacteroidales;f__Muribaculaceae;g__UBA7173;s__
SRR9122728_178		1591442	MAGs_public	this study	yes	Microtus ochrogaster	363	67.31	3.24	14.29	4711	d__Bacteria;p__Bacteroidota;c__Bacteroidia;o__Bacteroidales;f__Muribaculaceae;g__UBA7173;s__	d__Bacteria;p__Bacteroidota;c__Bacteroidia;o__Bacteroidales;f__Muribaculaceae;g__UBA3263;s__
SRR9122728_181		1898893	MAGs_public	this study	yes	Microtus ochrogaster	808	68	3.47	28.57	2635	d__Bacteria;p__Bacteroidota;c__Bacteroidia;o__Bacteroidales;f__Muribaculaceae;g__UBA7173;s__
SRR9122728_91		1781635	MAGs_public	this study	yes	Microtus ochrogaster	550	82	2.14	20	4034	d__Bacteria;p__Bacteroidota;c__Bacteroidia;o__Bacteroidales;f__Muribaculaceae;g__UBA7173;s__
SRR9130099_103		2071201	MAGs_public	this study	yes	Microtus ochrogaster	706	72.09	2.94	30.77	3335	d__Bacteria;p__Bacteroidota;c__Bacteroidia;o__Bacteroidales;f__Muribaculaceae;g__UBA7173;s__
SRR9130099_106		1340935	MAGs_public	this study	yes	Microtus ochrogaster	646	63	2.26	42.86	2221	d__Bacteria;p__Bacteroidota;c__Bacteroidia;o__Bacteroidales;f__Muribaculaceae;g__UBA7173;s__
SRR9130099_116		1717325	MAGs_public	this study	yes	Microtus ochrogaster	624	66.14	0.48	100	3108	d__Bacteria;p__Bacteroidota;c__Bacteroidia;o__Bacteroidales;f__Muribaculaceae;g__UBA7173;s__
SRR9130099_124		1507282	MAGs_public	this study	yes	Microtus ochrogaster	346	61.37	2.79	14.29	4554	d__Bacteria;p__Bacteroidota;c__Bacteroidia;o__Bacteroidales;f__Muribaculaceae;g__UBA7173;s__
SRR9130099_20		2579629	MAGs_public	this study	yes	Microtus ochrogaster	44	93.52	0.69	0	109380	d__Bacteria;p__Bacteroidota;c__Bacteroidia;o__Bacteroidales;f__Muribaculaceae;g__UBA7173;s__
SRR9130099_76		2553465	MAGs_public	this study	yes	Microtus ochrogaster	419	86.1	1	60.53	7790	d__Bacteria;p__Bacteroidota;c__Bacteroidia;o__Bacteroidales;f__Muribaculaceae;g__UBA7173;s__
SRR9130108_112		2103552	MAGs_public	this study	yes	Microtus ochrogaster	710	83.41	2.9	36.36	3587	d__Bacteria;p__Bacteroidota;c__Bacteroidia;o__Bacteroidales;f__Muribaculaceae;g__UBA7173;s__
SRR9130108_122		1330002	MAGs_public	this study	yes	Microtus ochrogaster	330	61.21	0	0	4201	d__Bacteria;p__Bacteroidota;c__Bacteroidia;o__Bacteroidales;f__Muribaculaceae;g__UBA7173;s__
SRR9130108_34		2324585	MAGs_public	this study	yes	Microtus ochrogaster	364	91.93	3.92	68.75	8238	d__Bacteria;p__Bacteroidota;c__Bacteroidia;o__Bacteroidales;f__Muribaculaceae;g__UBA7173;s__
SRR9130108_55		2260160	MAGs_public	this study	yes	Microtus ochrogaster	134	93.37	1.96	14.29	28395	d__Bacteria;p__Bacteroidota;c__Bacteroidia;o__Bacteroidales;f__Muribaculaceae;g__UBA7173;s__	d__Bacteria;p__Bacteroidota;c__Bacteroidia;o__Bacteroidales;f__Muribaculaceae;g__;s__
SRR9130365_106		1887918	MAGs_public	this study	yes	Microtus ochrogaster	340	82.2	2.12	33.33	6279	d__Bacteria;p__Bacteroidota;c__Bacteroidia;o__Bacteroidales;f__Muribaculaceae;g__UBA7173;s__	d__Bacteria;p__Bacteroidota;c__Bacteroidia;o__Bacteroidales;f__Muribaculaceae;g__;s__
SRR9130365_133		1727788	MAGs_public	this study	yes	Microtus ochrogaster	682	71.91	2.28	25	2914	d__Bacteria;p__Bacteroidota;c__Bacteroidia;o__Bacteroidales;f__Muribaculaceae;g__UBA7173;s__
SRR9130365_84		2219297	MAGs_public	this study	yes	Microtus ochrogaster	755	84.52	3.6	15.38	3662	d__Bacteria;p__Bacteroidota;c__Bacteroidia;o__Bacteroidales;f__Muribaculaceae;g__UBA7173;s__
SRR9205129_42		2202356	MAGs_public	this study	yes	Mus musculus domesticus	682	92.13	2.49	16.67	4277	d__Bacteria;p__Bacteroidota;c__Bacteroidia;o__Bacteroidales;f__Muribaculaceae;g__UBA7173;s__	d__Bacteria;p__Bacteroidota;c__Bacteroidia;o__Bacteroidales;f__Muribaculaceae;g__;s__
SRR9205134_22		2513128	MAGs_public	this study	yes	Mus musculus domesticus	219	98.87	1.51	0	20866	d__Bacteria;p__Bacteroidota;c__Bacteroidia;o__Bacteroidales;f__Muribaculaceae;g__UBA7173;s__	d__Bacteria;p__Bacteroidota;c__Bacteroidia;o__Bacteroidales;f__Muribaculaceae;g__UBA3263;s__
SRR9205157_84		1355570	MAGs_public	this study	yes	Mus musculus domesticus	778	59.04	2.33	11.11	1782	d__Bacteria;p__Bacteroidota;c__Bacteroidia;o__Bacteroidales;f__Muribaculaceae;g__UBA7173;s__
SRR9205158_65		1651467	MAGs_public	this study	yes	Mus musculus domesticus	851	61.24	2.36	40	2039	d__Bacteria;p__Bacteroidota;c__Bacteroidia;o__Bacteroidales;f__Muribaculaceae;g__UBA7173;s__	d__Bacteria;p__Bacteroidota;c__Bacteroidia;o__Bacteroidales;f__Muribaculaceae;g__UBA3263;s__
SRR9335148_107		2519473	MAGs_public	this study	yes	Microtus ochrogaster	154	95.83	0.75	0	23464	d__Bacteria;p__Bacteroidota;c__Bacteroidia;o__Bacteroidales;f__Muribaculaceae;g__UBA7173;s__
SRR9335148_112		2230930	MAGs_public	this study	yes	Microtus ochrogaster	313	89.52	1.07	0	10390	d__Bacteria;p__Bacteroidota;c__Bacteroidia;o__Bacteroidales;f__Muribaculaceae;g__UBA7173;s__
SRR9335148_188		1935753	MAGs_public	this study	yes	Microtus ochrogaster	305	76.41	2.78	22.22	7358	d__Bacteria;p__Bacteroidota;c__Bacteroidia;o__Bacteroidales;f__Muribaculaceae;g__UBA7173;s__
SRR9335148_194		2264490	MAGs_public	this study	yes	Microtus ochrogaster	134	94.95	1.86	44.44	28929	d__Bacteria;p__Bacteroidota;c__Bacteroidia;o__Bacteroidales;f__Muribaculaceae;g__UBA7173;s__
SRR9335148_203		2143865	MAGs_public	this study	yes	Microtus ochrogaster	247	90.57	1.45	20	10637	d__Bacteria;p__Bacteroidota;c__Bacteroidia;o__Bacteroidales;f__Muribaculaceae;g__UBA7173;s__	d__Bacteria;p__Bacteroidota;c__Bacteroidia;o__Bacteroidales;f__Muribaculaceae;g__;s__
SRR9335148_206		2700372	MAGs_public	this study	yes	Microtus ochrogaster	174	91.88	1.7	20	27119	d__Bacteria;p__Bacteroidota;c__Bacteroidia;o__Bacteroidales;f__Muribaculaceae;g__UBA7173;s__
SRR9335148_226		2693823	MAGs_public	this study	yes	Microtus ochrogaster	416	85.73	2.91	61.54	8328	d__Bacteria;p__Bacteroidota;c__Bacteroidia;o__Bacteroidales;f__Muribaculaceae;g__UBA7173;s__
SRR9335148_235		1620793	MAGs_public	this study	yes	Microtus ochrogaster	660	77.46	2.42	46.15	2840	d__Bacteria;p__Bacteroidota;c__Bacteroidia;o__Bacteroidales;f__Muribaculaceae;g__UBA7173;s__
SRR9335148_240		1918073	MAGs_public	this study	yes	Microtus ochrogaster	741	78.75	4.3	50	2915	d__Bacteria;p__Bacteroidota;c__Bacteroidia;o__Bacteroidales;f__Muribaculaceae;g__UBA7173;s__	d__Bacteria;p__Bacteroidota;c__Bacteroidia;o__Bacteroidales;f__Muribaculaceae;g__;s__
SRR9335148_8		2638092	MAGs_public	this study	yes	Microtus ochrogaster	58	99.4	0	0	103421	d__Bacteria;p__Bacteroidota;c__Bacteroidia;o__Bacteroidales;f__Muribaculaceae;g__UBA7173;s__
ERR675500_bin.5		2890665	MAGs_public	this study	yes	Mus musculus domesticus	109	96.16	0.69	0	37573	d__Bacteria;p__Bacteroidota;c__Bacteroidia;o__Bacteroidales;f__Muribaculaceae;g__UBA7173;s__UBA7173 sp001915385
SRR4254089_17		2957743	MAGs_public	this study	yes	Rattus norvegicus	616	90.42	3.6	35.71	6917	d__Bacteria;p__Bacteroidota;c__Bacteroidia;o__Bacteroidales;f__Muribaculaceae;g__UBA7173;s__UBA7173 sp001915385
ERR3357640_47		2258091	MAGs_public	this study	yes	Mus musculus domesticus	46	93.4	0.38	0	80635	d__Bacteria;p__Bacteroidota;c__Bacteroidia;o__Bacteroidales;f__Muribaculaceae;g__UBA7173;s__UBA7173 sp002491305
SC0337_S4_23		1527959	MAGs_newdata	this study	yes	Apodemus flavicollis	792	55.38	1.24	25	2053	d__Bacteria;p__Bacteroidota;c__Bacteroidia;o__Bacteroidales;f__Muribaculaceae;g__UBA7173;s__UBA7173 sp002491305
ERR3357629_36		1971351	MAGs_public	this study	yes	Mus musculus domesticus	699	74.84	2.53	0	3364	d__Bacteria;p__Bacteroidota;c__Bacteroidia;o__Bacteroidales;f__Muribaculaceae;g__UBA7173;s__UBA7173 sp004102805
ERR675656_bin.56		1647516	MAGs_public	this study	yes	Mus musculus domesticus	64	70	0	0	38838	d__Bacteria;p__Bacteroidota;c__Bacteroidia;o__Bacteroidales;f__Muribaculaceae;g__UBA7173;s__UBA7173 sp004102805
SRR9205161_32		2332502	MAGs_public	this study	yes	Mus musculus domesticus	455	91.71	2.39	14.29	7111	d__Bacteria;p__Bacteroidota;c__Bacteroidia;o__Bacteroidales;f__Muribaculaceae;g__UBA7173;s__UBA7173 sp004102805
ERR3357629_34		1843958	MAGs_public	this study	yes	Mus musculus domesticus	742	74.95	3.13	20	2891	d__Bacteria;p__Bacteroidota;c__Bacteroidia;o__Bacteroidales;f__Muribaculaceae;g__UBA7173;s__UBA7173 sp013316535	d__Bacteria;p__Bacteroidota;c__Bacteroidia;o__Bacteroidales;f__Muribaculaceae;g__UBA7173;s__
ERR3357640_58		1893779	MAGs_public	this study	yes	Mus musculus domesticus	351	60.69	0.86	0	6432	d__Bacteria;p__Bacteroidota;c__Bacteroidia;o__Bacteroidales;f__Muribaculaceae;g__UBA7173;s__UBA7173 sp013316535	d__Bacteria;p__Bacteroidota;c__Bacteroidia;o__Bacteroidales;f__Muribaculaceae;g__UBA7173;s__
ERR3357640_62		2020939	MAGs_public	this study	yes	Mus musculus domesticus	782	72.8	2.78	10	3071	d__Bacteria;p__Bacteroidota;c__Bacteroidia;o__Bacteroidales;f__Muribaculaceae;g__UBA7173;s__UBA7173 sp013316675	d__Bacteria;p__Bacteroidota;c__Bacteroidia;o__Bacteroidales;f__Muribaculaceae;g__UBA7173;s__
SRR10303785_4		2465822	MAGs_public	this study	yes	Rattus norvegicus	75	94.15	0.57	50	46938	d__Bacteria;p__Bacteroidota;c__Bacteroidia;o__Bacteroidales;f__Muribaculaceae;g__UBA7173;s__UBA7173 sp900548705
SRR4254083_18		2260125	MAGs_public	this study	yes	Rattus norvegicus	1005	77.78	3.56	35.71	2522	d__Bacteria;p__Bacteroidota;c__Bacteroidia;o__Bacteroidales;f__Muribaculaceae;g__UBA7173;s__UBA7173 sp900548705
SRR4254087_19		2287125	MAGs_public	this study	yes	Rattus norvegicus	933	74.37	3.14	45.45	2830	d__Bacteria;p__Bacteroidota;c__Bacteroidia;o__Bacteroidales;f__Muribaculaceae;g__UBA7173;s__UBA7173 sp900548705
SRR4254098_29		2060883	MAGs_public	this study	yes	Rattus norvegicus	1142	55.59	2.14	22.22	1888	d__Bacteria;p__Bacteroidota;c__Bacteroidia;o__Bacteroidales;f__Muribaculaceae;g__UBA7173;s__UBA7173 sp900548705
SRR7141525_32		2224920	MAGs_public	this study	yes	Rattus norvegicus	462	83.44	2.83	62.5	6228	d__Bacteria;p__Bacteroidota;c__Bacteroidia;o__Bacteroidales;f__Muribaculaceae;g__UBA7173;s__UBA7173 sp900548705
SRR7141525_44		2245224	MAGs_public	this study	yes	Rattus norvegicus	52	88.6	0.88	33.33	65996	d__Bacteria;p__Bacteroidota;c__Bacteroidia;o__Bacteroidales;f__Muribaculaceae;g__UBA7173;s__UBA7173 sp900552325
SRR10303785_48		2435820	MAGs_public	this study	yes	Rattus norvegicus	230	93.67	1.66	50	14373	d__Bacteria;p__Bacteroidota;c__Bacteroidia;o__Bacteroidales;f__Muribaculaceae;g__UBA7173;s__UBA7173 sp900555165
ERR1654741_1		2366052	MAGs_public	this study	yes	Neotoma albigula	56	97.85	1.12	0	80770	d__Bacteria;p__Bacteroidota;c__Bacteroidia;o__Bacteroidales;f__P3;g__;s__
ERR1654748_1		2174462	MAGs_public	this study	yes	Neotoma albigula	35	96.24	1.61	0	128801	d__Bacteria;p__Bacteroidota;c__Bacteroidia;o__Bacteroidales;f__P3;g__;s__
ERR3357624_23		1836009	MAGs_public	this study	yes	Mus musculus domesticus	567	80.56	2.24	0	4102	d__Bacteria;p__Bacteroidota;c__Bacteroidia;o__Bacteroidales;f__P3;g__;s__
SC0306_S7_1		1541458	MAGs_newdata	this study	yes	Microtus arvalis	503	87.9	3.29	66.67	3820	d__Bacteria;p__Bacteroidota;c__Bacteroidia;o__Bacteroidales;f__P3;g__;s__
SC0307_comb_4		1437975	MAGs_newdata	this study	yes	Microtus arvalis	684	80.01	3.9	66.67	2327	d__Bacteria;p__Bacteroidota;c__Bacteroidia;o__Bacteroidales;f__P3;g__;s__
SC0329_S14_8		1270141	MAGs_newdata	this study	yes	Microtus oeconomus	631	71.12	4.18	50	2144	d__Bacteria;p__Bacteroidota;c__Bacteroidia;o__Bacteroidales;f__P3;g__;s__
SC0330_S15_7		1108760	MAGs_newdata	this study	yes	Microtus agrestis	673	57.99	1.72	25	1616	d__Bacteria;p__Bacteroidota;c__Bacteroidia;o__Bacteroidales;f__P3;g__;s__
SC0332_S17_2		1078974	MAGs_newdata	this study	yes	Microtus agrestis	631	60.6	2	57.14	1779	d__Bacteria;p__Bacteroidota;c__Bacteroidia;o__Bacteroidales;f__P3;g__;s__
SC0333_S18_8		1102557	MAGs_newdata	this study	yes	Apodemus agrarius	643	50.42	1.25	66.67	1763	d__Bacteria;p__Bacteroidota;c__Bacteroidia;o__Bacteroidales;f__P3;g__;s__
[truncated: 37,080 more rows]

## Sheet: SuppTable 4
Supplementary Table 4. Accession numbers of genes used in rodent phylogeny
[truncated: 21 more rows]

[truncated: 30 more sheets: SuppTable 5, SuppTable 6, SuppTable 7, SuppTable 8, SuppTable 9, SuppTable 10, SuppTable 11, SuppTable 12, SuppTable 13, SuppTable 14, SuppTable 15, SuppTable 16, SuppTable 17, SuppTable 18, SuppTable 19, SuppTable 20, SuppTable 21, SuppTable 22, SuppTable 23, SuppTable 24 …]
